# Supplementary material for: PIMMS (Pragmatic Insertional Mutation Mapping System) Laboratory Methodology a Readily Accessible Tool for Identification of Essential Genes in Streptococcus
Source: Front Microbiol. 2016 Oct 25;7:1645. doi: 10.3389/fmicb.2016.01645 (PMC5078762; doi:10.3389/fmicb.2016.01645)
Supplement: TABLE S1 — Mapped insertion data for each coding sequence in the genome of S. uberis 0140J using PIMMS libraries generated with HindIII, EcoR1, acoustic shearing (Covaris), no treatment (gDNA); summarized in Table 1. Mapped insertion data for each coding sequence in the genome of S. uberis 0140J using the combined pools of over >80,000 insertions in the final protocol; summarized in Table 2. [file Data_Sheet_1.XLS]

## Sheet: HindIII
Locus	Gene	Start	Stop	CDS_length	Product	Total_number_of_insertions	Number_of_unique_insertion_positions(>=1 x coverage)	Unique_insertions_per1KbCDS(>=1 x coverage)	First_unique_insertion_centile_position(>=1 x coverage)	Last_unique_insertion_centile_position(>=1 x coverage)	Normalised_Reads_Mapped (NRM_score)	Normalised_Insertions_Mapped (NIM_score)
SUB0001	dnaA	1	1356	1356	chromosomal replication initiator protein	0	0	0	NA	NA	0	0
SUB0002	dnaN	1510	2646	1137	DNA polymerase III, beta chain	0	0	0	NA	NA	0	0
SUB0003	NA	2720	2929	210	conserved hypothetical protein	0	0	0	NA	NA	0	0
SUB0004	NA	3036	3443	408	putative DNA-binding protein	36	3	7.353	20.3	89.5	143.837	11.986
SUB0005	NA	3524	4639	1116	putative GTP-binding protein	4	2	1.792	11.6	22.8	5.843	2.921
SUB0006	pth	4712	5281	570	peptidyl-tRNA hydrolase	0	0	0	NA	NA	0	0
SUB0007	trcF	5285	8785	3501	putative transcription-repair coupling factor	192	6	1.714	70.9	99.4	89.4	2.794
SUB0008	NA	8772	10259	1488	putative polysaccharide biosynthesis protein	148	7	4.704	1.5	83.4	162.138	7.669
SUB0009	NA	10288	10560	273	S4 domain containing protein	0	0	0	NA	NA	0	0
SUB0010	NA	10547	10918	372	putative septum formation initiator protein	0	0	0	NA	NA	0	0
SUB0011	NA	10920	11048	129	conserved hypothetical protein	0	0	0	NA	NA	0	0
SUB0012	NA	11051	12337	1287	putative exported protein	1	1	0.777	70.2	70.2	1.267	1.267
SUB0013	NA	12334	13617	1284	PP-loop family protein	0	0	0	NA	NA	0	0
SUB0014	hpt	13622	14164	543	hypoxanthine-guanine phosphoribosyltransferase	0	0	0	NA	NA	0	0
SUB0015	ftsH	14186	16153	1968	putative cell division protease FtsH	3	1	0.508	96.7	96.7	2.485	0.828
SUB0016	NA	16258	17646	1389	putative amino acid permease	403	15	10.799	0.1	88.7	472.966	17.604
16S ribosomal RNA_18012	16S ribosomal RNA_18012	18012	19555	1544	16S ribosomal RNA	0	0	0	NA	NA	0	0
23S ribosomal RNA_19894	23S ribosomal RNA_19894	19894	22792	2899	23S ribosomal RNA	0	0	0	NA	NA	0	0
5S ribosomal RNA_22995	5S ribosomal RNA_22995	22995	23114	120	5S ribosomal RNA	1	1	8.333	10	10	13.585	13.585
tRNA-Pro	tRNA-Pro	23884	23957	74	transfer RNA-Pro	0	0	0	NA	NA	0	0
SUB0017	NA	24761	25579	819	rod shape-determining protein MreC	1	1	1.221	11.5	11.5	1.99	1.99
SUB0018	NA	25583	26083	501	putative membrane protein	0	0	0	NA	NA	0	0
SUB0019	NA	26179	27456	1278	putative amidase	0	0	0	NA	NA	0	0
SUB0020	prsA1	27565	28524	960	ribose-phosphate pyrophosphokinase 1	0	0	0	NA	NA	0	0
SUB0021	NA	28615	29793	1179	putative aminotransferase	325	8	6.785	1.4	79.8	449.362	11.061
SUB0022	recO	29783	30556	774	DNA repair protein RecO	10	2	2.584	21.6	97	21.061	4.212
SUB0023	plsX	30656	31663	1008	fatty acid/phospholipid synthesis protein	0	0	0	NA	NA	0	0
SUB0024	NA	31656	31901	246	putative acyl carrier protein	56	2	8.13	28.9	42.7	371.091	13.253
SUB0025	purC	32047	32751	705	phosphoribosylaminoimidazole-succinocarboxamide synthase	164	10	14.184	4	78	379.212	23.123
SUB0026	NA	32804	36532	3729	putative phosphoribosylformylglycinamidine synthase protein	598	21	5.632	3.1	99.4	261.418	9.18
SUB0027	purF	36566	38020	1455	putative amidophosphoribosyltransferase precursor	434	11	7.56	5.8	91.3	486.244	12.324
SUB0028	purM	38555	39577	1023	phosphoribosylformylglycinamidine cyclo-ligase	38	3	2.933	21.8	94	60.553	4.78
SUB0029	purN	39574	40128	555	phosphoribosylglycinamide formyltransferase	653	10	18.018	10.1	71.7	1917.99	29.372
SUB0030	purH	40198	41745	1548	bifunctional purine biosynthesis protein PurH [includes: phosphoribosylaminoimidazolecarboxamide formyltransferase IMP cyclohydrolase]	477	12	7.752	4.3	94.3	502.313	12.637
SUB0031	NA	41809	42093	285	response regulator protein (pseudogene)	3	1	3.509	66	66	17.159	5.72
SUB0032	ublA	42852	43082	231	putative bacteriocin	1	1	4.329	79.7	79.7	7.057	7.057
SUB0033	ublB	43172	44779	1608	putative membrane protein	164	9	5.597	13.2	97.8	166.259	9.124
SUB0034	ublC	44760	45305	546	putative membrane protein	15	4	7.326	1.3	97.8	44.784	11.942
SUB0035	ublD	45305	45946	642	ABC transporter ATP-binding protein	72	4	6.231	12.9	73.2	182.82	10.157
SUB0036	ublE	45943	46209	267	putative membrane protein	31	2	7.491	8.2	24	189.268	12.211
SUB0037A	NA	46237	46416	180	bifunctional purine biosynthesis protein purH [includes: phosphoribosylaminoimidazolecarboxamide formyltransferase IMP cyclohydrolase] (fragment)	245	3	16.667	42.8	98.9	2218.81	27.169
SUB0038	NA	46744	47475	732	GntR family regulatory protein	39	3	4.098	2.6	10.5	86.852	6.681
SUB0039	agaS	47494	48669	1176	putative tagatose-6-phosphate aldose/ketose isomerase	28	2	1.701	1.3	5	38.813	2.772
SUB0040	lacD3	48680	49660	981	tagatose 1,6-diphosphate aldolase 3	18	6	6.116	17.7	62	29.911	9.97
SUB0041	NA	49693	50409	717	GntR family regulatory protein	258	8	11.158	12.6	94.6	586.581	18.189
SUB0042	NA	50546	52330	1785	putative beta-galactosidase precursor	25	3	1.681	24.9	97.3	22.831	2.74
SUB0043	NA	52327	52815	489	sugar phosphotransferase system (PTS), sorbose subfamily, IIB component	0	0	0	NA	NA	0	0
SUB0044	NA	52841	53722	882	sugar phosphotransferase system (PTS), sorbose-specific family, IIC component	32	2	2.268	86.8	94.6	59.144	3.696
SUB0045	NA	53709	54527	819	sugar phosphotransferase system (PTS), mannose/fructose/sorbose family, IID component	44	4	4.884	22.7	84.2	87.578	7.962
SUB0046	NA	54529	54936	408	sugar phosphotransferase system (PTS), fructose family, IIA component	1	1	2.451	99.3	99.3	3.995	3.995
SUB0048	NA	55082	56170	1089	putative amidase	50	5	4.591	27	96.9	74.846	7.485
SUB0049	NA	56241	56516	276	putative membrane protein	5	1	3.623	20.7	20.7	29.532	5.906
SUB0051	NA	56703	56948	246	hypothetical protein	18	2	8.13	51.2	70.7	119.279	13.253
SUB0052	NA	56977	57336	360	putative membrane protein	23	4	11.111	23.1	97.5	104.148	18.113
SUB0053	purD	57454	58716	1263	phosphoribosylamine-glycine ligase	162	4	3.167	13.4	95.9	209.093	5.163
SUB0054	purE	58762	59250	489	putative phosphoribosylaminoimidazole carboxylase catalytic subunit	19	2	4.09	80	82.4	63.339	6.667
SUB0055	purK	59237	60310	1074	putative phosphoribosylaminoimidazole carboxylase ATPase subunit	187	6	5.587	21	94.7	283.834	9.107
SUB0056	purB	60624	61916	1293	adenylosuccinate lyase	167	5	3.867	0.2	62.7	210.545	6.304
SUB0057	NA	62014	62949	936	putative DNA-binding protein	2	1	1.068	65.5	65.5	3.483	1.742
SUB0058	NA	62977	63147	171	putative membrane protein	0	0	0	NA	NA	0	0
SUB0059	ruvB	63179	64183	1005	Holliday junction DNA helicase, subunit B	1	1	0.995	92.9	92.9	1.622	1.622
SUB0060	NA	64434	64862	429	putative phosphotyrosine protein phosphatase	0	0	0	NA	NA	0	0
SUB0061	NA	64867	65280	414	putative membrane protein	0	0	0	NA	NA	0	0
SUB0062	NA	65277	67055	1779	acyltransferase family protein	17	3	1.686	44.7	92.1	15.578	2.749
SUB0063	adhE	67208	69856	2649	aldehyde-alcohol dehydrogenase 2 [includes: alcohol dehydrogenase acetaldehyde dehydrogenase]	283	8	3.02	6.3	70.5	174.153	4.923
SUB0064	NA	69910	70095	186	hypothetical protein	0	0	0	NA	NA	0	0
SUB0065	NA	70212	71699	1488	putative threonine synthase	36	3	2.016	36.4	98.5	39.439	3.287
SUB0066	NA	71736	73022	1287	multi antimicrobial extrusion (MATE) family transporter	47	3	2.331	2.1	25.3	59.531	3.8
SUB0067	rpsJ	73216	73524	309	30S ribosomal protein S10	0	0	0	NA	NA	0	0
SUB0068	rplC	73629	74255	627	50S ribosomal protein L3	0	0	0	NA	NA	0	0
SUB0069	rplD	74279	74902	624	50S ribosomal protein L4	0	0	0	NA	NA	0	0
SUB0070	rplW	74902	75198	297	50S ribosomal protein L23	0	0	0	NA	NA	0	0
SUB0071	rplB	75216	76049	834	50S ribosomal protein L2	0	0	0	NA	NA	0	0
SUB0072	rpsS	76146	76424	279	30S ribosomal protein S19	0	0	0	NA	NA	0	0
SUB0073	rplV	76440	76784	345	50S ribosomal protein L22	0	0	0	NA	NA	0	0
SUB0074	rpsC	76797	77450	654	30S ribosomal protein S3	0	0	0	NA	NA	0	0
SUB0075	rplP	77454	77867	414	50S ribosomal protein L16	0	0	0	NA	NA	0	0
SUB0076	rpmC	77877	78083	207	50S ribosomal protein L29	0	0	0	NA	NA	0	0
SUB0077	rpsQ	78111	78371	261	30S ribosomal protein S17	0	0	0	NA	NA	0	0
SUB0078	rplN	78396	78764	369	50S ribosomal protein L14	0	0	0	NA	NA	0	0
SUB0079	rplX	78848	79153	306	50S ribosomal protein L24	0	0	0	NA	NA	0	0
SUB0080	rplE	79177	79719	543	50S ribosomal protein L5	0	0	0	NA	NA	0	0
SUB0081	rpsN	79735	79920	186	30S ribosomal protein S14	0	0	0	NA	NA	0	0
SUB0082	rpsH	80076	80474	399	30S ribosomal protein S8	0	0	0	NA	NA	0	0
SUB0083	rplF	80641	81177	537	50S ribosomal protein L6	0	0	0	NA	NA	0	0
SUB0084	rplR	81266	81631	366	50S ribosomal protein L18	0	0	0	NA	NA	0	0
SUB0085	rpsE	81650	82144	495	30S ribosomal protein S5	0	0	0	NA	NA	0	0
SUB0086	rpmD	82159	82341	183	50S ribosomal protein L30	0	0	0	NA	NA	0	0
SUB0087	rplO	82464	82904	441	50S ribosomal protein L15	0	0	0	NA	NA	0	0
SUB0088	secY	82921	84225	1305	preprotein translocase SecY subunit	0	0	0	NA	NA	0	0
SUB0089	adk	84364	85005	642	adenylate kinase	0	0	0	NA	NA	0	0
SUB0090	infA	85124	85342	219	translation initiation factor IF-1	0	0	0	NA	NA	0	0
SUB0091	rpmJ	85368	85484	117	50S ribosomal protein L36	0	0	0	NA	NA	0	0
SUB0092	rpsM	85502	85867	366	30S ribosomal protein S13	0	0	0	NA	NA	0	0
SUB0093	rpsK	85885	86268	384	30S ribosomal protein S11	0	0	0	NA	NA	0	0
SUB0094	rpoA	86314	87252	939	DNA-directed RNA polymerase alpha chain	0	0	0	NA	NA	0	0
SUB0095	rplQ	87267	87653	387	50S ribosomal protein L17	0	0	0	NA	NA	0	0
16S ribosomal RNA_88250	16S ribosomal RNA_88250	88250	89793	1544	16S ribosomal RNA	0	0	0	NA	NA	0	0
23S ribosomal RNA_90132	23S ribosomal RNA_90132	90132	93030	2899	23S ribosomal RNA	2	1	0.345	84.6	84.6	1.125	0.562
5S ribosomal RNA_93233	5S ribosomal RNA_93233	93233	93352	120	5S ribosomal RNA	0	0	0	NA	NA	0	0
tRNA-Gly	tRNA-Gly	93448	93518	71	transfer RNA-Gly	0	0	0	NA	NA	0	0
tRNA-Met	tRNA-Met	93817	93890	74	transfer RNA-Met	0	0	0	NA	NA	0	0
tRNA-Phe	tRNA-Phe	93912	93984	73	transfer RNA-Phe	0	0	0	NA	NA	0	0
tRNA-Trp	tRNA-Trp	94088	94158	71	transfer RNA-Trp	0	0	0	NA	NA	0	0
tRNA-His	tRNA-His	94170	94242	73	transfer RNA-His	0	0	0	NA	NA	0	0
SUB0096	NA	94502	94675	174	AraC family regulatory protein (fragment)	52	2	11.494	50	75.3	487.171	18.737
SUB0098	NA	95099	95620	522	putative lipoprotein	189	13	24.904	4.6	94.8	590.226	40.598
SUB0099	NA	96231	96719	489	pyridoxamine 5'-phosphate oxidase protein	13	7	14.315	1.4	74.6	43.337	23.335
SUB0100	NA	97054	97371	318	putative membrane protein	0	0	0	NA	NA	0	0
SUB0101	NA	97545	98591	1047	zinc-binding dehydrogenase	26	3	2.865	20.2	99.5	40.481	4.671
SUB0102	NA	98802	99701	900	UbiA prenyltransferase family protein	16	7	7.778	59.1	99.3	28.98	12.679
SUB0103	NA	99734	100945	1212	pyridine nucleotide-disulphide oxidoreductase	25	6	4.95	4.3	81.8	33.625	8.07
SUB0104	cydA	101027	102454	1428	cytochrome d ubiquinol oxidase subunit I	96	11	7.703	24.2	98	109.59	12.557
SUB0105	cydB	102454	103473	1020	cytochrome d ubiquinol oxidase subunit II	70	8	7.843	23	98.4	111.873	12.785
SUB0106	cydC	103473	105191	1719	ABC transporter ATP-binding membrane protein	78	7	4.072	3.8	98.3	73.968	6.638
SUB0107	cydD	105184	106929	1746	ABC transporter ATP-binding membrane protein	199	6	3.436	8.6	92.7	185.796	5.602
SUB0108	NA	106961	107941	981	polyprenyl synthetase	4	2	2.039	39.7	70.5	6.647	3.323
SUB0109	ispE	108150	109001	852	4-diphosphocytidyl-2-c-methyl-D-erythritol kinase	11	2	2.347	13.1	55	21.047	3.827
SUB0110	NA	109062	109505	444	MarR-family regulatory protein	0	0	0	NA	NA	0	0
SUB0111	NA	109510	110211	702	ABC transporter ATP-binding protein	39	3	4.274	0.4	89.6	90.564	6.966
SUB0112	NA	110211	111026	816	ABC transporter permease protein	5	3	3.676	93.6	98.8	9.989	5.993
SUB0113	tyrS	111086	112342	1257	putative tyrosyl-tRNA synthetase	0	0	0	NA	NA	0	0
SUB0114	pbp1B	112434	114752	2319	putative penicillin-binding protein 1B	133	6	2.587	5.8	64.9	93.493	4.218
SUB0115	rpoB	115016	118582	3567	DNA-directed RNA polymerase beta chain	0	0	0	NA	NA	0	0
SUB0116	rpoC	118674	122312	3639	DNA-directed RNA polymerase beta' chain	91	1	0.275	97.6	97.6	40.765	0.448
SUB0117	NA	122367	122798	432	conserved hypothetical protein	138	5	11.574	21.3	70.4	520.742	18.867
SUB0118	NA	122871	123812	942	putative competence protein	41	8	8.493	26.8	65.4	70.951	13.844
SUB0119	NA	123688	124779	1092	putative competence protein	172	8	7.326	7.2	95.8	256.763	11.942
SUB0120	comYC	124780	125103	324	putative competence protein	7	1	3.086	65.1	65.1	35.219	5.031
SUB0121	NA	125057	125494	438	putative competence protein	25	1	2.283	84.7	84.7	93.045	3.722
SUB0122	NA	125466	125765	300	putative exported protein	24	1	3.333	60.3	60.3	130.412	5.434
SUB0123	NA	125725	126180	456	putative membrane protein	275	8	17.544	28.3	75.9	983.094	28.599
SUB0124	NA	126158	126517	360	putative exported protein	255	3	8.333	56.4	100	1154.69	13.585
SUB0125	NA	126562	127518	957	conserved hypothetical protein	190	7	7.315	4.7	83.5	323.645	11.924
SUB0126	ackA	127574	128764	1191	acetate kinase	5	3	2.519	9	72.4	6.844	4.106
SUB0127	NA	128882	129085	204	putative DNA-binding protein	4	2	9.804	1	7.8	31.964	15.982
SUB0128	NA	129087	129539	453	putative membrane protein	5	2	4.415	42.6	59.4	17.993	7.197
SUB0129	NA	129548	130201	654	CAAX amino terminal protease family membrane protein	99	6	9.174	54.3	96.5	246.766	14.955
SUB0130	proC	130227	130997	771	putative pyrroline-5-carboxylate reductase	2	2	2.594	11.3	59.5	4.229	4.229
SUB0131	pepA	131019	132083	1065	putative glutamyl-aminopeptidase	362	11	10.329	11	99.1	554.097	16.837
SUB0132	NA	132223	132519	297	putative exported protein	121	6	20.202	0.3	82.5	664.135	32.932
SUB0133	NA	132512	132826	315	putative thioredoxin	0	0	0	NA	NA	0	0
SUB0134	NA	132845	133471	627	putative tRNA-binding protein	248	6	9.569	4.3	48.6	644.78	15.6
SUB0135	fruA	133665	137474	3810	putative fructan beta-fructosidase precursor	441	23	6.037	5.1	97.8	188.686	9.841
SUB0136	NA	137638	138036	399	putative single stranded DNA-binding protein	1	1	2.506	18.8	18.8	4.086	4.086
SUB0137	NA	138527	139486	960	putative lipoprotein	90	6	6.25	0.4	98	152.826	10.188
SUB0138	NA	139503	140465	963	putative lipoprotein	233	8	8.307	0.7	93.1	394.418	13.542
SUB0139	NA	140502	141386	885	transport system permease protein	32	3	3.39	18.8	52.9	58.943	5.526
SUB0140	NA	141395	142198	804	ABC transporter ATP-binding protein	0	0	0	NA	NA	0	0
SUB0141	NA	142403	143044	642	putative deoxyadenosine kinase protein	0	0	0	NA	NA	0	0
SUB0142	NA	143063	144040	978	putative tRNA-dihydrouridine synthase	58	2	2.045	18.7	20.4	96.675	3.334
SUB0143	NA	144027	144899	873	33 kDa chaperonin (heat shock protein 33 homolog)	57	1	1.145	93.5	93.5	106.436	1.867
SUB0144	NA	145040	146539	1500	putative Mga-like regulatory protein	243	9	6	22.6	99.9	264.084	9.781
SUB0145	lbp	146844	148391	1548	lactoferrin binding protein	16	7	4.522	24.1	99.2	16.849	7.371
SUB0146	gshA	148492	150753	2262	putative glutamate--cysteine ligase	37	7	3.095	6.4	100	26.665	5.045
SUB0147	NA	150950	151243	294	prophage maintenance system killer protein (fragment)	33	4	13.605	12.6	82	182.976	22.179
SUB0148	NA	151234	151491	258	conserved hypothetical protein	0	0	0	NA	NA	0	0
SUB0149	NA	151522	151653	132	hypothetical protein	0	0	0	NA	NA	0	0
SUB0150	NA	151684	152934	1251	conserved hypothetical protein	110	6	4.796	1	79.1	143.338	7.818
SUB0151	NA	152943	153803	861	putative membrane protein	0	0	0	NA	NA	0	0
SUB0152	purA	154158	155450	1293	adenylosuccinate synthetase	27	2	1.547	24.7	25.7	34.04	2.521
SUB0153	NA	155574	155747	174	conserved hypothetical protein	0	0	0	NA	NA	0	0
SUB0154	NA	155829	156185	357	conserved hypothetical protein	0	0	0	NA	NA	0	0
SUB0155	NA	156412	157455	1044	basic membrane protein	21	4	3.831	20.2	33.5	32.79	6.246
SUB0156	NA	157493	158266	774	putative pyruvate formate-lyase activating enzyme	0	0	0	NA	NA	0	0
SUB0157	NA	158393	159136	744	DeoR family regulatory protein	13	3	4.032	10.9	53.9	28.484	6.573
SUB0158	NA	159152	160120	969	putative sugar-binding regulatory protein	9	2	2.064	19.7	52.5	15.141	3.365
SUB0159	NA	160755	162020	1266	conserved hypothetical protein	18	6	4.739	19.9	96.7	23.177	7.726
SUB0160	pflD	162243	164657	2415	putative formate acetyltransferase	24	6	2.484	3.4	94.9	16.2	4.05
SUB0161	fsaA	164672	165340	669	putative fructose-6-phosphate aldolase 1	589	4	5.979	5.8	52.3	1435.21	9.747
SUB0162	qacH	165577	165894	318	putative quaternary ammonium compound-resistance protein	0	0	0	NA	NA	0	0
SUB0163	NA	165898	166782	885	binding-protein-dependent transport system membrane protein	18	3	3.39	5.8	95.3	33.156	5.526
SUB0164	NA	166792	168444	1653	putative fusion protein (pseudogene)	6	3	1.815	11.7	80.4	5.917	2.959
SUB0165	NA	168496	169005	510	conserved hypothetical protein	8	5	9.804	1.8	97.6	25.571	15.982
SUB0166	NA	169341	169679	339	DNA-binding protein	1	1	2.95	36	36	4.809	4.809
SUB0167	NA	169816	170085	270	conserved hypothetical protein	7	2	7.407	34.1	50	42.263	12.075
SUB0169	NA	170159	171079	921	putative membrane protein	137	6	6.515	16.4	92.7	242.487	10.62
SUB0170	NA	171148	171945	798	RpiR family regulatory protein	7	1	1.253	45	45	14.3	2.043
SUB0172	NA	172080	173066	987	oxidoreductase family protein	513	3	3.04	62.1	87.6	847.281	4.955
SUB0173	NA	173129	174298	1170	NADH:flavin oxidoreductase / NADH oxidase family protein	89	8	6.838	1.2	94	124.003	11.146
SUB0174	NA	174324	175145	822	putative ribosomal RNA large subunit methyltransferase A	4	3	3.65	8.9	46.7	7.933	5.949
SUB0175	NA	175295	176320	1026	putative microcin immunity protein	30	12	11.696	29	85.4	47.665	19.066
SUB0176	NA	176375	177301	927	putative exported protein	136	8	8.63	7.7	96.1	239.159	14.068
SUB0177	NA	177288	177827	540	RNA polymerase sigma factor protein	135	5	9.259	13.3	81.9	407.537	15.094
SUB0178	NA	177952	178881	930	CAAX amino terminal protease family protein	401	7	7.527	36.7	99.2	702.892	12.27
SUB0179	NA	178894	179364	471	Acetyltransferase (GNAT) family protein	99	2	4.246	43.3	97.7	342.643	6.922
SUB0180	NA	179709	180509	801	putative haloacid dehalogenase-like hydrolase	60	7	8.739	22	94.3	122.109	14.246
SUB0181	NA	180612	181580	969	putative extracellular sugar-binding protein	43	5	5.16	5.1	51.5	72.339	8.411
SUB0182	NA	181583	182917	1335	sensor histidine kinase	6	2	1.498	8.2	20.2	7.327	2.442
SUB0183	NA	182895	183575	681	response regulator protein	0	0	0	NA	NA	0	0
SUB0184	NA	183568	184872	1305	extracellular sugar-binding protein	1	1	0.766	77.4	77.4	1.249	1.249
SUB0185	NA	185018	185455	438	sugar phosphotransferase system (PTS), fructose-specific family, IIA component	6	1	2.283	42.9	42.9	22.331	3.722
SUB0186	NA	185478	185972	495	sugar phosphotransferase system (PTS), sorbose subfamily, IIB component	0	0	0	NA	NA	0	0
SUB0187	NA	185991	186848	858	sugar phosphotransferase system (PTS), mannose/fructose family, IIC component	2	1	1.166	66.6	66.6	3.8	1.9
SUB0188	manZ	186850	187683	834	sugar phosphotransferase system (PTS), mannose/fructose/sorbose family, IID component	0	0	0	NA	NA	0	0
SUB0189	NA	187707	188024	318	putative membrane protein	0	0	0	NA	NA	0	0
SUB0190	NA	188111	188713	603	putative exported protein	12	1	1.658	28.5	28.5	32.441	2.703
SUB0191	NA	188815	190185	1371	sensor histidine kinase	24	9	6.565	6.8	78.8	28.537	10.701
SUB0192	NA	190182	190871	690	response regulator protein	44	5	7.246	8.8	79	103.952	11.813
SUB0193	NA	190928	191098	171	hypothetical protein	0	0	0	NA	NA	0	0
SUB0194	NA	191177	193030	1854	transcriptional regulator (antiterminator)	458	16	8.63	6.9	93.5	402.701	14.068
SUB0195	NA	193205	193525	321	sugar phosphotransferase system (PTS), lactose/cellobiose-specific family, IIB component	269	3	9.346	21.8	76.9	1366.08	15.235
SUB0196	NA	193537	193845	309	sugar phosphotransferase system (PTS), lactose/cellobiose-specific family, IIA component	117	3	9.709	63.1	93.9	617.241	15.827
SUB0197	NA	193864	195174	1311	sugar phosphotransferase system (PTS), IIC component	37	7	5.339	20.7	94.8	46.007	8.704
SUB0198	NA	195183	196583	1401	putative beta-glucosidase	213	11	7.852	0.4	97.3	247.838	12.799
SUB0199	NA	196704	197606	903	6-phosphogluconate dehydrogenase family protein	299	8	8.859	4.4	75.1	539.772	14.442
SUB0200	NA	197618	199045	1428	6-phospho-beta-glucosidase 1	131	6	4.202	20.2	99.9	149.544	6.849
SUB0201	NA	199056	200492	1437	putative gluconokinase	171	9	6.263	11.5	98.3	193.984	10.21
SUB0202	NA	200543	201598	1056	sensor histidine kinase	77	8	7.576	5.6	93.7	118.865	12.35
SUB0203	NA	201591	202274	684	response regulator protein	198	6	8.772	0.6	90.2	471.885	14.3
SUB0204	NA	202309	202989	681	ABC transporter ATP-binding protein	21	5	7.342	17.9	66.5	50.269	11.969
SUB0205	NA	202991	204070	1080	permease protein	118	6	5.556	4.3	69.1	178.109	9.056
SUB0206	NA	204173	205630	1458	putative exported protein	115	3	2.058	11.5	35.8	128.578	3.354
SUB0207	NA	205780	207279	1500	putative surface-anchored protein	118	14	9.333	4.5	84.1	128.238	15.215
SUB0208	NA	207481	207756	276	putative membrane protein	73	2	7.246	18.1	38.8	431.162	11.813
SUB0209	NA	207749	208159	411	hypothetical protein	82	3	7.299	67.9	95.1	325.236	11.899
SUB0210	NA	208306	208869	564	conserved hypothetical protein	230	5	8.865	49.6	98.9	664.777	14.452
SUB0211	NA	209013	209132	120	putative membrane protein	8	1	8.333	71.7	71.7	108.677	13.585
SUB0212	NA	209191	209535	345	putative exported protein	14	3	8.696	5.2	31	66.151	14.175
SUB0213	NA	209554	209913	360	putative membrane protein	0	0	0	NA	NA	0	0
SUB0214	NA	210334	211602	1269	putative ATPase	47	10	7.88	6.9	91.2	60.376	12.846
SUB0215	NA	211860	212147	288	conserved hypothetical protein	65	3	10.417	29.9	88.5	367.915	16.981
SUB0216	NA	212181	212336	156	hypothetical protein	1	1	6.41	88.5	88.5	10.45	10.45
SUB0217	NA	213955	214725	771	hypothetical phage protein	194	5	6.485	77	95.8	410.18	10.572
SUB0218	NA	214817	214999	183	hypothetical phage protein	3	1	5.464	30.1	30.1	26.724	8.908
SUB0219	NA	215002	215154	153	hypothetical phage protein	4	1	6.536	73.9	73.9	42.618	10.655
SUB0220	NA	215499	216938	1440	putative phage replication protein	465	9	6.25	8.8	94.5	526.402	10.188
SUB0221	NA	216998	217867	870	hypothetical phage protein	0	0	0	NA	NA	0	0
SUB0222	NA	217868	218137	270	putative DNA-binding phage protein	0	0	0	NA	NA	0	0
SUB0223	NA	218149	218340	192	putative phage membrane protein	1	1	5.208	42.2	42.2	8.49	8.49
SUB0224	NA	218328	218504	177	hypothetical phage protein	0	0	0	NA	NA	0	0
SUB0225	NA	218497	218709	213	hypothetical phage protein	0	0	0	NA	NA	0	0
SUB0227	NA	219002	219295	294	hypothetical phage protein	0	0	0	NA	NA	0	0
SUB0228	NA	219342	219548	207	putative DNA-binding phage protein	16	1	4.831	69.1	69.1	126.002	7.875
SUB0229	NA	219678	220292	615	putative DNA-binding phage protein	0	0	0	NA	NA	0	0
SUB0230	NA	220344	220502	159	putative phage membrane protein	10	2	12.579	37.1	74.2	102.525	20.505
SUB0231	NA	220565	221710	1146	putative phage integrase	600	8	6.981	7.2	95.4	853.481	11.38
SUB0232	NA	221805	222275	471	conserved hypothetical protein	107	3	6.369	15.5	97.2	370.331	10.383
SUB0233	NA	222293	223246	954	ribosomal protein L11 methyltransferase	3	2	2.096	81.3	90.5	5.126	3.418
SUB0234	NA	223246	223989	744	conserved hypothetical protein	46	4	5.376	29.6	85.9	100.789	8.764
SUB0235	NA	224085	225089	1005	LacI family regulatory protein	38	5	4.975	5.8	72.7	61.637	8.11
SUB0236	NA	225227	227410	2184	putative glucose-specific phosphotransferase system (PTS), IIABC component	225	13	5.952	3.8	91.3	167.941	9.703
SUB0237	NA	227492	228313	822	endonuclease/exonuclease/phosphatase family protein	27	4	4.866	30.2	94.9	53.545	7.933
SUB0238	NA	228403	228900	498	putative membrane protein	6	3	6.024	2.2	67.5	19.64	9.82
SUB0239	NA	228936	229997	1062	M42 gutamyl aminopeptidase	21080	23	21.657	28.1	80.8	32357.4	35.305
SUB0240	NA	230044	230520	477	putative NrdI-like protein	12	3	6.289	3.8	74.2	41.01	10.253
SUB0241	NA	230655	233111	2457	putative surface-anchored 2',3'-cyclic-nucleotide 2'-phosphodiesterase	212	11	4.477	0.5	95	140.656	7.298
SUB0242	relA	233359	235578	2220	GTP pyrophosphokinase	66	9	4.054	2.5	92.3	48.464	6.609
SUB0243	NA	235590	236033	444	D-tyrosyl-tRNA(Tyr) deacylase	73	3	6.757	22.7	34.9	268.02	11.015
SUB0244	lrp	236123	236971	849	leucine-rich protein	8	2	2.356	69.3	90.2	15.361	3.84
SUB0245	msmK	237073	238206	1134	multiple sugar-binding transport ATP-binding protein	8	2	1.764	63.9	86.9	11.5	2.875
SUB0246	dexB	238299	239906	1608	glucan 1,6-alpha-glucosidase	57	3	1.866	6.7	62.3	57.785	3.041
SUB0247	NA	240022	240687	666	putative exported protein	9	3	4.505	5.6	97.4	22.029	7.343
SUB0248	NA	240690	241763	1074	putative lipoprotein	12	6	5.587	15.9	57.2	18.214	9.107
SUB0249	galE	242062	242112	51	UDP-glucose 4-epimerase (pseudogene)	0	0	0	NA	NA	0	0
SUB0250	NA	243153	243509	357	conserved hypothetical protein	314	3	8.403	11.2	99.2	1433.8	13.699
SUB0251	NA	243585	243968	384	putative preprotein translocase subunit	23	2	5.208	1	3.6	97.639	8.49
SUB0252	uppS	244132	244881	750	undecaprenyl pyrophosphate synthetase	0	0	0	NA	NA	0	0
SUB0253	NA	244893	245687	795	putative phosphatidate cytidylyltransferase	10	1	1.258	95.2	95.2	20.505	2.051
SUB0254	eep	245722	246981	1260	putative pheromone-processing membrane metalloprotease	29	1	0.794	50.8	50.8	37.519	1.294
SUB0255	proS	247004	248860	1857	prolyl-tRNA synthetase	1	1	0.539	22.5	22.5	0.878	0.878
SUB0256	NA	248939	249496	558	conserved hypothetical protein	70	4	7.168	6.8	62.5	204.499	11.686
SUB0257	polC	249625	254022	4398	DNA polymerase III PolC-type	5	2	0.455	26.5	99.4	1.853	0.741
SUB0258	NA	254102	254527	426	MarR family regulatory protein	285	8	18.779	20.2	77	1090.59	30.613
SUB0259	NA	254717	255292	576	putative NADPH-dependent FMN reductase	308	3	5.208	40.5	100	871.677	8.49
SUB0260	def	255341	255955	615	polypeptide deformylase	8	1	1.626	1.3	1.3	21.205	2.651
SUB0261	NA	256046	256639	594	PAP2 superfamily	181	5	8.418	10.1	42.9	496.729	13.722
SUB0262	ppk	256926	259049	2124	polyphosphate kinase	134	13	6.121	15.2	86.3	102.844	9.977
SUB0263	NA	259076	259978	903	Ppx/GppA phosphatase family protein	46	5	5.537	4.9	47.7	83.042	9.026
SUB0264	NA	260121	260789	669	Crp family regulatory protein	244	10	14.948	31.8	85.5	594.553	24.367
SUB0265	NA	260883	262079	1197	Major Facilitator Superfamily protein	267	8	6.683	42.9	93.6	363.617	10.895
SUB0266	rpsO	262192	262461	270	30S ribosomal protein S15	0	0	0	NA	NA	0	0
SUB0267	pnpA	263207	265405	2199	polyribonucleotide nucleotidyltransferase	5	1	0.455	90.9	90.9	3.707	0.741
SUB0268	NA	265417	266157	741	conserved hypothetical protein	1	1	1.35	91.2	91.2	2.2	2.2
SUB0269	cysE	266170	266754	585	serine acetyltransferase	1	1	1.709	84.4	84.4	2.787	2.787
SUB0270	cysS	266780	268120	1341	cysteinyl-tRNA synthetase	0	0	0	NA	NA	0	0
SUB0271	NA	268113	268508	396	conserved hypothetical protein	12	1	2.525	57.3	57.3	49.398	4.117
SUB0272	NA	268646	269044	399	putative membrane protein (fragment)	0	0	0	NA	NA	0	0
SUB0273	NA	269139	269894	756	SpoU rRNA methylase family protein	113	1	1.323	0.1	0.1	243.66	2.156
SUB0274	NA	269903	270418	516	conserved hypothetical protein	0	0	0	NA	NA	0	0
SUB0275	NA	270574	271434	861	DegV family protein	65	5	5.807	2.9	59	123.066	9.467
SUB0276	rplM	271630	272076	447	50S ribosomal protein L13	1	1	2.237	8.1	8.1	3.647	3.647
SUB0277	rpsI	272098	272490	393	30S ribosomal protein S9	0	0	0	NA	NA	0	0
SUB0278	NA	272932	273432	501	conserved hypothetical protein	7	2	3.992	29.7	30.7	22.777	6.508
SUB0279	NA	273753	275303	1551	type I restriction-modification system M protein	1	1	0.645	2.9	2.9	1.051	1.051
SUB0280	NA	275314	276480	1167	type I restriction-modification system S protein (pseudogene)	18	7	5.998	12.9	92.5	25.144	9.778
SUB0282	NA	277059	280154	3096	type I restriction-modification system R protein	1587	52	16.796	1.1	97.7	835.609	27.38
SUB0283	NA	280220	280387	168	conserved hypothetical protein	0	0	0	NA	NA	0	0
SUB0284	NA	280554	281306	753	DeoR family regulatory protein	92	7	9.296	1.5	99.1	199.168	15.154
SUB0285	RPE	281503	282192	690	putative ribulose-phosphate 3-epimerase	95	16	23.188	3.2	97.4	224.441	37.801
SUB0286	NA	282185	282751	567	putative 6-phospho-3-hexuloisomerase	5	3	5.291	22.9	98.2	14.375	8.625
SUB0287	NA	282762	283940	1179	putative mannitol-1-phosphate 5-dehydrogenase	145	8	6.785	23.6	52.2	200.485	11.061
SUB0288	NA	283930	284361	432	sugar phosphotransferase system (PTS), IIA component	0	0	0	NA	NA	0	0
SUB0289	NA	284364	285776	1413	putative mannitol-specific phosphotransferase system (PTS), IIBC component	22	10	7.077	34	93.1	25.381	11.537
SUB0290	tal2	285789	286433	645	probable transaldolase 2	23	3	4.651	38.3	88.1	58.129	7.582
SUB0291	tkt2	286489	288474	1986	putative transketolase 2	305	15	7.553	14	98.2	250.35	12.312
SUB0292	NA	288519	288632	114	hypothetical protein	1	1	8.772	6.1	6.1	14.3	14.3
SUB0292A	NA	288725	288805	81	putative dihydrolipoamide dehydrogenase (fragment)	3	1	12.346	74.1	74.1	60.376	20.125
SUB0293	NA	288832	288954	123	acetoin(diacetyl) reductase (pseudogene)	9	1	8.13	29.3	29.3	119.279	13.253
SUB0295	NA	289561	289803	243	putative membrane protein	10	1	4.115	47.3	47.3	67.084	6.708
SUB0296	NA	289860	290588	729	ABC transporter, ATP-binding protein	81	9	12.346	1.4	81.3	181.128	20.125
SUB0297	NA	290569	291885	1317	putative membrane protein	681	19	14.427	9	92.9	842.924	23.518
SUB0298	NA	291882	292148	267	putative membrane protein	1	1	3.745	81.3	81.3	6.105	6.105
SUB0299	NA	292151	292498	348	putative membrane protein	10	3	8.621	12.1	92	46.843	14.053
SUB0300	NA	292507	292998	492	conserved hypothetical protein	50	7	14.228	28.5	96.3	165.666	23.193
SUB0301	NA	293111	293641	531	putative membrane protein	66	5	9.416	26.9	76.1	202.617	15.35
SUB0302	NA	293664	294365	702	conserved hypothetical protein	7	6	8.547	4.1	72.9	16.255	13.933
SUB0303	NA	294530	295513	984	LacI family regulatory protein	22	4	4.065	6.9	87.8	36.446	6.627
SUB0304	NA	295676	296593	918	binding-protein-dependent transport system membrane protein	393	8	8.715	6.2	92	697.874	14.206
SUB0305	NA	296601	297488	888	binding-protein-dependent transport system membrane protein	26	11	12.387	16.8	83	47.73	20.193
SUB0306	NA	297524	299143	1620	extracellular solute-binding protein	122	11	6.79	1.6	96.4	122.764	11.069
SUB0307	NA	299147	300520	1374	beta-fructofuranosidase	47	9	6.55	14.3	75.8	55.762	10.678
SUB0308	scrK2	300535	301410	876	fructokinase 2	446	13	14.84	5.6	83.3	829.962	24.192
SUB0309	NA	301593	303050	1458	6-phospho-beta-glucosidase 2	305	13	8.916	0.7	87.8	341.012	14.535
SUB0310	NA	303177	303878	702	putative peptidase	150	3	4.274	8.5	74.9	348.322	6.966
SUB0311	NA	303918	304748	831	putative transport protein	4	3	3.61	33.8	59.6	7.847	5.885
SUB0312	NA	304714	306417	1704	ABC transporter ATP-binding protein	6	5	2.934	6.6	92.1	5.74	4.783
SUB0313	NA	306430	306975	546	putative membrane protein	1	1	1.832	12.3	12.3	2.986	2.986
SUB0314	NA	306987	307832	846	conserved hypothetical protein	0	0	0	NA	NA	0	0
SUB0315	NA	308008	308826	819	haloacid dehalogenase-like hydrolase	1	1	1.221	39.8	39.8	1.99	1.99
16S ribosomal RNA_309114	16S ribosomal RNA_309114	309114	310657	1544	16S ribosomal RNA	0	0	0	NA	NA	0	0
23S ribosomal RNA_310996	23S ribosomal RNA_310996	310996	313894	2899	23S ribosomal RNA	3	2	0.69	78.1	95.2	1.687	1.125
5S ribosomal RNA_314097	5S ribosomal RNA_314097	314097	314239	143	5S ribosomal RNA	2	1	6.993	8.4	8.4	22.799	11.4
SUB0316	NA	314502	315851	1350	putative aspartokinase	3	1	0.741	88	88	3.623	1.208
SUB0317	truA	316002	316754	753	tRNA pseudouridine synthase A	22	5	6.64	29.7	82.5	47.627	10.824
SUB0318	thiD	316741	317508	768	putative phosphomethylpyrimidine kinase	12	1	1.302	97.4	97.4	25.471	2.123
SUB0319	NA	317495	317962	468	putative membrane protein	0	0	0	NA	NA	0	0
SUB0320	NA	317981	318547	567	conserved hypothetical protein	5	3	5.291	13.4	22.4	14.375	8.625
SUB0321	NA	318623	319465	843	mechanosensitive ion channel protein	12	4	4.745	13.4	96	23.205	7.735
SUB0323	tig	319734	321017	1284	trigger factor (prolyl isomerase)	0	0	0	NA	NA	0	0
SUB0324	NA	321091	321792	702	haloacid dehalogenase-like hydrolase	1	1	1.425	98.3	98.3	2.322	2.322
SUB0325	rpoE	321842	322408	567	putative DNA-directed RNA polymerase, delta subunit	0	0	0	NA	NA	0	0
SUB0326	pyrG	322678	324282	1605	putative CTP synthase	69	12	7.477	2.9	98.4	70.081	12.188
SUB0327	NA	324340	324975	636	sensor histidine kinase (fragment)	0	0	0	NA	NA	0	0
SUB0327A	NA	325081	325182	102	antiholin-like protein (fragment)	26	2	19.608	14.7	68.6	415.528	31.964
SUB0329	NA	325249	326172	924	putative exported protein	146	7	7.576	61.4	98.6	257.578	12.35
SUB0330	fba	326493	327374	882	fructose-bisphosphate aldolase	0	0	0	NA	NA	0	0
SUB0331	rpmB	327598	327786	189	50S ribosomal protein L28	0	0	0	NA	NA	0	0
SUB0332	NA	327925	328290	366	conserved hypothetical protein	0	0	0	NA	NA	0	0
SUB0333	NA	328290	329957	1668	conserved hypothetical protein	0	0	0	NA	NA	0	0
SUB0334	NA	330126	331016	891	putative membrane protein	0	0	0	NA	NA	0	0
SUB0335	NA	331083	331199	117	conserved hypothetical protein	0	0	0	NA	NA	0	0
SUB0336	glnQ2	331361	332101	741	putative glutamine ABC transporter, ATP-binding protein 2	6	3	4.049	5.4	25.9	13.2	6.6
SUB0337	NA	332115	333665	1551	glutamine ABC transporter, glutamine-binding protein/permease protein	85	10	6.447	4.3	99.2	89.338	10.51
SUB0338	NA	333867	335768	1902	putative membrane protein	420	14	7.361	4.2	88	359.97	11.999
SUB0339	bacA	335838	336677	840	undecaprenol kinase (bacitracin resistance protein)	4	2	2.381	93.3	93.9	7.763	3.881
SUB0340	mecA	336792	337550	759	adapter protein MecA	0	0	0	NA	NA	0	0
SUB0341	rgpG	337557	338714	1158	putative glycosyl transferase	1	1	0.864	58.3	58.3	1.408	1.408
SUB0342	NA	338997	339353	357	putative exported protein	9	4	11.204	31.7	85.4	41.096	18.265
SUB0343	sufC	339551	340321	771	putative ABC transporter, ATP-binding protein	7	2	2.594	14.1	15.7	14.8	4.229
SUB0344	sufD	340427	341698	1272	conserved hypothetical protein	97	8	6.289	23.7	82.6	124.312	10.253
SUB0345	csdB	341709	342935	1227	putative cysteine desulfurase	92	9	7.335	0.9	97.2	122.228	11.957
SUB0346	iscU	342922	343371	450	NifU-like protein	0	0	0	NA	NA	0	0
SUB0347	sufB	343392	344810	1419	conserved hypothetical protein	31	9	6.342	2.1	98.4	35.613	10.339
SUB0348	NA	345124	345405	282	putative surface-anchored protein (pseudogene)	15	2	7.092	20.9	37.6	86.71	11.561
SUB0349	NA	345516	346697	1182	putative D-alanyl-D-alanine carboxypeptidase	185	9	7.614	21.7	91.1	255.142	12.412
SUB0350	NA	346790	347992	1203	putative D-alanyl-D-alanine carboxypeptidase	57	7	5.819	20.4	82.2	77.239	9.485
SUB0351	NA	348061	349311	1251	putative D-alanyl-D-alanine carboxypeptidase	1	1	0.799	88.1	88.1	1.303	1.303
16S ribosomal RNA_349694	16S ribosomal RNA_349694	349694	351237	1544	16S ribosomal RNA	0	0	0	NA	NA	0	0
23S ribosomal RNA_351576	23S ribosomal RNA_351576	351576	354474	2899	23S ribosomal RNA	1	1	0.345	84.6	84.6	0.562	0.562
5S ribosomal RNA_354677	5S ribosomal RNA_354677	354677	354799	123	5S ribosomal RNA	0	0	0	NA	NA	0	0
SUB0352	comX	355107	355595	489	putative competence-specific global transcription modulator	5	3	6.135	36.6	76.5	16.668	10.001
SUB0353	NA	355829	356356	528	conserved hypothetical protein	1	1	1.894	23.5	23.5	3.087	3.087
SUB0354	NA	356356	357474	1119	GTP-binding protein	0	0	0	NA	NA	0	0
SUB0355	NA	357529	357837	309	conserved hypothetical protein	0	0	0	NA	NA	0	0
SUB0356	NA	357901	358533	633	putative nicotinate-nucleotide adenylyltransferase	0	0	0	NA	NA	0	0
SUB0357	NA	358530	359123	594	conserved hypothetical protein	2	1	1.684	78.6	78.6	5.489	2.744
SUB0358	NA	359133	359486	354	conserved hypothetical protein	32	5	14.124	7.1	43.5	147.358	23.025
SUB0359	NA	359537	360277	741	conserved hypothetical protein	5	2	2.699	25.5	89.5	11	4.4
SUB0360	NA	360298	361398	1101	conserved hypothetical protein	176	10	9.083	27	78.4	260.587	14.806
SUB0361	NA	361487	361531	45	putative regulatory protein	0	0	0	NA	NA	0	0
SUB0362	NA	362251	362613	363	conserved hypothetical protein	10	3	8.264	50.7	94.5	44.908	13.472
SUB0363	NA	362674	363510	837	conserved hypothetical protein	573	11	13.142	6.2	95.3	1115.98	21.424
SUB0364	NA	363645	364361	717	conserved hypothetical protein	40	7	9.763	13.9	98.6	90.943	15.915
SUB0365	NA	364497	365321	825	extracellular solute-binding protein	441	12	14.545	19	98.8	871.389	23.711
SUB0366	NA	365488	366333	846	putative lipoprotein	63	11	13.002	5.8	97.8	121.394	21.196
SUB0367	NA	366438	367811	1374	putative peptidase	44	7	5.095	32.2	98.1	52.203	8.305
SUB0368	NA	367804	368868	1065	putative D-methionine transport ATP-binding protein	51	7	6.573	2.3	93.1	78.063	10.715
SUB0369	NA	368869	369561	693	putative D-methionine transport system permease protein	208	5	7.215	8.9	47.8	489.28	11.762
SUB0370	NA	369583	370953	1371	putative branched-chain amino acid transport system carrier protein	45	10	7.294	12.2	87.5	53.506	11.89
SUB0371	NA	371162	371833	672	TrkA family transport protein	6	2	2.976	85.1	98.1	14.555	4.852
SUB0372	NA	371844	373220	1377	cation transport protein	21	3	2.179	1	45.6	24.861	3.552
SUB0373	gidB	373307	374020	714	methyltransferase GidB	17	3	4.202	9.2	73	38.813	6.849
SUB0375	NA	374167	374724	558	LemA family protein	40	1	1.792	19.5	19.5	116.857	2.921
SUB0376	htpX	374759	375652	894	probable protease HtpX homolog	4	1	1.119	12.3	12.3	7.294	1.823
SUB0377	NA	375865	376398	534	conserved hypothetical protein	1	1	1.873	99.3	99.3	3.053	3.053
SUB0378	NA	376508	376624	117	hypothetical protein	4	1	8.547	80.3	80.3	55.732	13.933
SUB0379	csrR	376621	377307	687	response regulator protein	0	0	0	NA	NA	0	0
SUB0380	csrS	377311	378813	1503	sensor histidine kinase	322	11	7.319	19.8	94.7	349.24	11.931
SUB0381	NA	378976	379470	495	ATP-binding protein	0	0	0	NA	NA	0	0
SUB0382	NA	379454	380650	1197	replication initiation and membrane attachment protein	0	0	0	NA	NA	0	0
SUB0383	dnaI	380651	381553	903	putative primosomal protein	0	0	0	NA	NA	0	0
SUB0384	engA	381602	382912	1311	GTP-binding protein EngA	0	0	0	NA	NA	0	0
SUB0385	NA	383062	386151	3090	putative helicase	279	24	7.767	1.9	99.2	147.188	12.661
SUB0386	NA	386216	387019	804	putative membrane protein	253	15	18.657	12.4	92.4	512.97	30.413
SUB0387	NA	387031	387741	711	putative membrane protein	207	10	14.065	3.5	92.7	474.6	22.928
SUB0388	NA	387944	388546	603	conserved hypothetical protein	0	0	0	NA	NA	0	0
SUB0389	murC	388583	389917	1335	UDP-N-acetylmuramate--alanine ligase	11	1	0.749	99.3	99.3	13.432	1.221
SUB0390	NA	389962	390465	504	acetyltransferase (GNAT) family protein	924	8	15.873	3	76.2	2988.61	25.875
SUB0391	NA	390565	392334	1770	putative aminodeoxychorismate lyase	1497	24	13.559	1.9	99.4	1378.72	22.104
SUB0392	greA	392403	392885	483	transcription elongation factor	7	2	4.141	1.2	37.7	23.625	6.75
SUB0393	NA	392969	393892	924	membrane protein OxaA 2 precursor	2	1	1.082	93.1	93.1	3.528	1.764
SUB0394	NA	393976	394254	279	putative acylphosphatase	86	8	28.674	34.1	97.1	502.483	46.743
SUB0395	NA	394352	395089	738	SpoU rRNA Methylase family protein	51	5	6.775	50.3	99.5	112.653	11.044
SUB0396	NA	395126	395626	501	conserved hypothetical protein	85	6	11.976	27.3	80.6	276.572	19.523
SUB0397	NA	395642	396331	690	putative membrane protein	254	10	14.493	23.8	84.5	600.084	23.625
SUB0398	NA	396441	397679	1239	pyridoxal-dependent decarboxylase	66	6	4.843	18.3	96.5	86.836	7.894
SUB0399	NA	397778	398017	240	putative exported protein	0	0	0	NA	NA	0	0
SUB0400	glr	398174	398968	795	glutamate racemase	1	1	1.258	91.4	91.4	2.051	2.051
SUB0401	NA	398965	399966	1002	HAM1 protein homolog	22	4	3.992	19.6	81	35.792	6.508
SUB0402	NA	399945	400469	525	putative phosphoesterase	100	9	17.143	11	92.2	310.504	27.945
SUB0403	NA	400466	400933	468	conserved hypothetical protein	37	2	4.274	25.6	42.5	128.879	6.966
SUB0404	xerD	400926	401669	744	tyrosine recombinase XerD	46	5	6.72	7.9	89.2	100.789	10.955
SUB0405	scpA	401669	402376	708	segregation and condensation protein A	0	0	0	NA	NA	0	0
SUB0406	scpB	402373	402927	555	segregation and condensation protein B	0	0	0	NA	NA	0	0
SUB0407	rluB	402960	403682	723	ribosomal large subunit pseudouridine synthase B	0	0	0	NA	NA	0	0
SUB0408	NA	403682	403930	249	conserved hypothetical protein	0	0	0	NA	NA	0	0
SUB0409	NA	404123	404668	546	SpoU rRNA methylase family protein	2	2	3.663	98.9	100	5.971	5.971
SUB0410	NA	405045	405608	564	putative membrane protein	0	0	0	NA	NA	0	0
SUB0411	NA	405612	406262	651	PAP2 superfamily protein	1	1	1.536	30.1	30.1	2.504	2.504
SUB0412	NA	406321	407241	921	radical SAM superfamily protein	32	2	2.172	14.2	64.9	56.639	3.54
SUB0413	NA	407277	408113	837	ABC transporter, ATP-binding protein	775	16	19.116	2.4	95.5	1509.4	31.162
SUB0414	NA	408110	408892	783	putative membrane protein	753	9	11.494	1.9	96.3	1567.69	18.737
SUB0415	NA	408902	409447	546	putative rRNA methylase	23	5	9.158	5.3	81.1	68.669	14.928
SUB0416	NA	409566	410900	1335	putative transport protein	26	10	7.491	2	91.4	31.748	12.211
SUB0417	pflC	410977	411768	792	pyruvate formate-lyase activating enzyme	13	4	5.051	55.2	86.5	26.757	8.233
SUB0418	ppaC	411883	412818	936	manganese-dependent inorganic pyrophosphatase	1	1	1.068	28.1	28.1	1.742	1.742
SUB0419	NA	412820	413284	465	conserved hypothetical protein	294	9	19.355	5.6	80	1030.67	31.551
SUB0420	NA	413349	414002	654	conserved hypothetical protein	191	12	18.349	7.2	79.7	476.083	29.911
SUB0421	fhuG	414019	415026	1008	ferrichrome transport permease	195	6	5.952	17.8	66.8	315.356	9.703
SUB0422	fhuB	415023	416042	1020	ferrichrome transport permease	278	6	5.882	28.3	88.8	444.295	9.589
SUB0423	fhuD	416053	416988	936	putative ferrichrome-binding protein precursor	13	6	6.41	45.4	81.7	22.641	10.45
SUB0424	fhuC	417013	417795	783	ferrichrome transport ATP-binding protein	25	5	6.386	1.5	61.6	52.048	10.41
SUB0425	murE	418000	419448	1449	UDP-N-acetylmuramoylalanyl-D-glutamate--2,6-dia minopimelate ligase	2	2	1.38	6.7	94.3	2.25	2.25
SUB0426	NA	419536	421173	1638	putative polysaccharide biosynthesis protein	2	1	0.611	98.1	98.1	1.99	0.995
SUB0427	NA	421271	422434	1164	putative aminotransferase	32	7	6.014	15	88.7	44.815	9.803
SUB0428	upp	422526	423155	630	uracil phosphoribosyltransferase	154	3	4.762	14.6	91.1	398.481	7.763
SUB0429	clpP	423579	424169	591	putative ATP-dependent Clp protease proteolytic subunit	1	1	1.692	25.2	25.2	2.758	2.758
SUB0430	NA	424412	424858	447	conserved hypothetical protein	11	3	6.711	5.1	47.7	40.116	10.941
SUB0431	NA	424858	425115	258	conserved hypothetical protein	17	4	15.504	39.9	82.2	107.413	25.274
SUB0432	NA	425255	426427	1173	branched-chain amino acid ABC transporter, amino acid-binding protein	511	6	5.115	13.1	91.1	710.15	8.338
SUB0433	NA	426468	427337	870	branched-chain amino acid transport system permease protein	219	6	6.897	31.6	88.6	410.348	11.242
SUB0434	NA	427340	428293	954	branched-chain amino acid transport system permease protein	97	7	7.338	13.8	84.3	165.749	11.961
SUB0435	NA	428293	429057	765	branched-chain amino acid transport ATP-binding protein	392	11	14.379	6.8	98.3	835.318	23.44
SUB0436	NA	429057	429767	711	branched-chain amino acid transport ATP-binding protein	209	6	8.439	37.8	97.9	479.186	13.757
SUB0437	NA	429837	430499	663	conserved hypothetical protein	62	5	7.541	48.6	98.5	152.442	12.294
SUB0438	tmk	430583	431218	636	thymidylate kinase	0	0	0	NA	NA	0	0
SUB0439	holB	431234	432109	876	putative DNA polymerase III, delta' subunit	0	0	0	NA	NA	0	0
SUB0440	NA	432106	432906	801	conserved hypothetical protein	10	3	3.745	15.1	92.4	20.351	6.105
SUB0441	NA	432896	433249	354	initiation-control protein YabA	0	0	0	NA	NA	0	0
SUB0442	NA	433227	434090	864	tetrapyrrole (corrin/porphyrin) methylase family protein	122	11	12.731	1.2	94.2	230.183	20.754
SUB0443	NA	434216	434611	396	putative membrane protein	89	7	17.677	2.3	96	366.372	28.816
SUB0444	NA	434645	435277	633	CutC family protein	154	13	20.537	4.7	90.5	396.592	33.479
SUB0445	serC	435401	436495	1095	putative phosphoserine aminotransferase	737	18	16.438	9.2	98.9	1097.19	26.797
SUB0446	NA	436511	437059	549	acetyltransferase (GNAT) family protein	445	16	29.144	2.7	98.5	1321.34	47.509
SUB0447	NA	437117	438292	1176	putative D-isomer specific 2-hydroxyacid dehydrogenase	170	12	10.204	1.1	88.4	235.651	16.634
SUB0448	ogt	438341	438817	477	putative methylated-DNA--protein-cysteine methyltransferase	102	4	8.386	14.9	68.8	348.585	13.67
SUB0449	NA	438820	439173	354	ArsC family protein	2	1	2.825	40.4	40.4	9.21	4.605
SUB0450	NA	439206	440108	903	cation efflux family protein	23	6	6.645	7.8	87	41.521	10.832
SUB0451	NA	440506	440922	417	glyoxalase/bleomycin resistance protein/dioxygenase superfamily protein	5	2	4.796	30.2	67.6	19.546	7.818
SUB0452	NA	440944	441318	375	glyoxalase/bleomycin resistance protein/dioxygenase superfamily protein	1	1	2.667	8.5	8.5	4.347	4.347
SUB0453	NA	441458	442120	663	conserved hypothetical protein	3	2	3.017	23.2	51.6	7.376	4.917
SUB0454	exoA	442122	442949	828	exodeoxyribonuclease	13	2	2.415	23.2	30.8	25.594	3.938
SUB0455	NA	443126	443407	282	ArsR family regulatory protein	377	3	10.638	17	80.9	2179.31	17.342
SUB0456	NA	443394	444023	630	putative membrane protein	31	8	12.698	4.4	63.7	80.214	20.7
SUB0457	NA	444121	445788	1668	putative membrane protein	247	13	7.794	1.2	96.7	241.395	12.705
SUB0458	NA	446038	446757	720	putative membrane protein	76	6	8.333	1.7	53.6	172.071	13.585
SUB0459	metG	446856	448862	2007	methionyl-tRNA synthetase	10	5	2.491	85.9	97.7	8.122	4.061
SUB0460	NA	448960	449286	327	putative membrane protein	39	2	6.116	29.1	68.2	194.421	9.97
SUB0461	NA	449259	449678	420	putative membrane protein (fragment)	111	6	14.286	39.5	96.4	430.825	23.288
SUB0462	brnQ	449931	451274	1344	putative branched-chain amino acid transport system carrier protein	319	17	12.649	12.9	92	386.918	20.619
SUB0463	NA	451382	451714	333	putative exported protein	9	1	3.003	52.3	52.3	44.058	4.895
SUB0464	NA	451911	452147	237	conserved hypothetical protein	40	2	8.439	39.2	85.7	275.131	13.757
SUB0465	NA	452140	452838	699	putative short chain dehydrogenase	244	10	14.306	12.6	89.3	569.036	23.321
SUB0466	NA	452935	453897	963	conserved hypothetical protein	331	9	9.346	17.7	95.2	560.311	15.235
SUB0468	gcaD	454028	455404	1377	bifunctional GlmU protein [includes: UDP-N-acetylglucosamine pyrophosphorylase glucosamine-1-phosphate N-acetyltransferase]	0	0	0	NA	NA	0	0
SUB0469	NA	455425	455982	558	putative ADP-ribose pyrophosphatase	1	1	1.792	89.6	89.6	2.921	2.921
SUB0470	NA	455979	456239	261	putative membrane protein	1	1	3.831	45.2	45.2	6.246	6.246
SUB0471	mtnN	456255	456947	693	5'-methylthioadenosine/S-adenosylhomocysteine nucleosidase	1	1	1.443	95.7	95.7	2.352	2.352
SUB0472	scaR	456981	457628	648	metal-dependent transcriptional regulator	248	3	4.63	24.1	88	623.884	7.547
SUB0473	mtuA	457774	458706	933	extracellular manganese-binding protein	18	4	4.287	21.4	97.6	31.45	6.989
SUB0474	mtsB	458766	459488	723	metal cation ABC transporter ATP-binding protein	6	1	1.383	79.9	79.9	13.528	2.255
SUB0475	mtsC	459492	460331	840	metal cation ABC transporter membrane protein	8	5	5.952	14.3	71.5	15.525	9.703
SUB0476	NA	460425	460553	129	conserved hypothetical protein (pseudogene)	3	1	7.752	29.5	29.5	37.91	12.637
SUB0477	NA	460838	461650	813	putative cyclophilin type peptidyl-prolyl cis-trans isomerase	114	9	11.07	10.7	97	228.582	18.046
SUB0478	NA	461855	462691	837	putative membrane protein	149	7	8.363	6.3	77.8	290.194	13.633
SUB0479	NA	462818	465226	2409	DNA translocase FtsK	0	0	0	NA	NA	0	0
SUB0480	NA	465255	465611	357	putative membrane protein	0	0	0	NA	NA	0	0
SUB0481	rplK	465856	466281	426	50S ribosomal protein L11	0	0	0	NA	NA	0	0
SUB0482	rplA	466387	467076	690	50S ribosomal protein L1	0	0	0	NA	NA	0	0
SUB0483	pyrH	467216	467944	729	uridylate kinase	0	0	0	NA	NA	0	0
SUB0484	rrf	467980	468537	558	ribosome recycling factor	62	1	1.792	88.2	88.2	181.128	2.921
SUB0485	NA	468652	469506	855	conserved hypothetical protein	30	5	5.848	38.5	94	57.198	9.533
SUB0486	msrA	469590	470099	510	peptide methionine sulfoxide reductase	178	4	7.843	0.2	97.5	568.954	12.785
SUB0487	NA	470096	470311	216	conserved hypothetical protein	24	3	13.889	63.9	99.1	181.128	22.641
SUB0488	NA	470492	471571	1080	PhoH-like protein	366	13	12.037	7.2	96.9	552.439	19.622
SUB0489	NA	471616	472191	576	uracil DNA glycosylase superfamily protein	13	5	8.681	19.6	66.8	36.792	14.151
SUB0490	NA	472284	472784	501	conserved hypothetical protein	0	0	0	NA	NA	0	0
SUB0491	dgk	472762	473166	405	diacylglycerol kinase	0	0	0	NA	NA	0	0
SUB0492	era	473188	474087	900	GTP-binding protein Era homolog	0	0	0	NA	NA	0	0
SUB0494	NA	474461	474847	387	putative exported protein	281	10	25.84	4.1	94.8	1183.65	42.123
SUB0495	NA	474906	475697	792	putative membrane protein	946	19	23.99	3.7	90.7	1947.12	39.107
SUB0496	NA	475684	476337	654	putative membrane protein	612	17	25.994	3.2	82.3	1525.46	42.374
SUB0497	NA	476300	476929	630	ABC transporter, ATP-binding protein	86	10	15.873	7.9	91.7	222.528	25.875
SUB0498	NA	477357	478097	741	response regulator protein	0	0	0	NA	NA	0	0
SUB0499	NA	478120	479439	1320	sensor histidine kinase	0	0	0	NA	NA	0	0
SUB0500	NA	479432	479548	117	putative membrane protein	14	2	17.094	12.8	23.1	195.061	27.866
SUB0501	NA	479631	481784	2154	bacteriocin transport/processing ATP-binding protein	127	24	11.142	6.9	96.8	96.114	18.163
SUB0502	NA	482015	482143	129	putative bacteriocin (pseudogene)	0	0	0	NA	NA	0	0
SUB0504	NA	482262	482288	27	putative membrane protein (pseudogene)	0	0	0	NA	NA	0	0
SUB0505	NA	482825	483091	267	putative bacteriocin	0	0	0	NA	NA	0	0
SUB0506	NA	483102	483302	201	putative bacteriocin	0	0	0	NA	NA	0	0
SUB0508	NA	483496	483807	312	putative membrane protein	0	0	0	NA	NA	0	0
SUB0509	NA	483979	484224	246	putative bacteriocin	0	0	0	NA	NA	0	0
SUB0510	NA	484227	484526	300	putative bacteriocin immunity protein	59	3	10	9.3	94	320.596	16.301
SUB0510A	NA	484532	484669	138	conserved hypothetical protein (fragment)	0	0	0	NA	NA	0	0
SUB0511	NA	484698	484703	6	putative membrane protein	0	0	0	NA	NA	0	0
SUB0512	pedA	485369	485596	228	putative bacteriocin	1	1	4.386	62.3	62.3	7.15	7.15
SUB0513	NA	485648	485992	345	putative bacteriocin immunity protein	127	4	11.594	22.3	79.4	600.084	18.9
SUB0514	NA	486025	486255	231	hypothetical protein	10	4	17.316	38.1	93.1	70.569	28.228
SUB0515	NA	486328	486696	369	putative membrane protein	4	2	5.42	67.5	88.1	17.671	8.835
SUB0516	NA	486817	487116	300	putative bacteriocin immunity protein	44	5	16.667	12	100	239.088	27.169
SUB0517	fpg	487296	488117	822	formamidopyrimidine-DNA glycosylase	67	7	8.516	4	89.7	132.871	13.882
SUB0518	coaE	488114	488701	588	dephospho-CoA kinase	12	2	3.401	95.1	97.1	33.268	5.545
SUB0519	NA	488711	489361	651	putative membrane protein	96	10	15.361	0.6	97.8	240.391	25.041
SUB0520	NA	489473	490972	1500	conserved hypothetical protein	1064	18	12	3.9	95.9	1156.32	19.562
SUB0521	pmrA	491092	492267	1176	multi-drug resistance efflux pump	66	7	5.952	21.8	89.6	91.488	9.703
SUB0521A	rpmGB	492264	492410	147	50S ribosomal protein L33 2	8	3	20.408	27.9	79.6	88.716	33.268
SUB0522	secG	492456	492692	237	putative protein-export membrane protein	0	0	0	NA	NA	0	0
SUB0523	rnr	492773	495085	2313	putative exoribonuclease R	96	5	2.162	48.2	91.1	67.659	3.524
SUB0524	smpB	495088	495555	468	SsrA-binding protein	114	3	6.41	81.6	95.7	397.087	10.45
SUB0525	csbB	495584	496510	927	putative glucosyl transferase	146	17	18.339	8.2	100	256.744	29.895
SUB0526	gloA	496611	496988	378	putative lactoylglutathione lyase	239	7	18.519	14.8	98.4	1030.7	30.188
SUB0527	NA	497001	497663	663	nitroreductase family protein	152	8	12.066	13.9	85.8	373.729	19.67
SUB0528	NA	497900	498280	381	putative exported protein	83	10	26.247	1.8	86.1	355.124	42.786
SUB0529	NA	498444	498758	315	sugar phosphotransferase system (PTS), lactose/cellobiose-specific family IIB component	29	1	3.175	3.2	3.2	150.077	5.175
SUB0530	NA	498819	500786	1968	transcriptional regulator (antiterminator)	313	15	7.622	2.6	97	259.267	12.425
SUB0531	NA	500796	501110	315	sugar phosphotransferase system (PTS), lactose/cellobiose-specific family, IIB component	72	2	6.349	23.5	82.5	372.605	10.35
SUB0532	NA	501136	501654	519	putative membrane protein	128	3	5.78	3.3	44.1	402.041	9.423
SUB0533	NA	501681	503009	1329	sugar phosphotransferase system (PTS), IIC component	21	4	3.01	24.5	56.7	25.759	4.906
SUB0534	NA	503075	504163	1089	conserved hypothetical protein	5	3	2.755	10.3	46.5	7.485	4.491
SUB0535	pepQ	504224	505309	1086	putative Xaa-Pro dipeptidase	135	10	9.208	8.2	76.5	202.643	15.011
SUB0536	ccpA	505481	506482	1002	catabolite control protein A	3	1	0.998	93	93	4.881	1.627
SUB0537	NA	506523	507986	1464	putative alpha-amylase	101	20	13.661	4.6	98	112.462	22.27
SUB0538	NA	508060	509058	999	putative glycosyltransferase	0	0	0	NA	NA	0	0
SUB0539	NA	509060	510394	1335	putative glycosyltransferase	14	1	0.749	81.9	81.9	17.095	1.221
SUB0540	thrS	510748	512694	1947	threonyl-tRNA synthetase	0	0	0	NA	NA	0	0
SUB0541	NA	512730	513719	990	dihydroxyacetone kinase family protein	15	5	5.051	56	96.2	24.699	8.233
SUB0542	NA	513728	514267	540	conserved hypothetical protein	9	6	11.111	40.6	99.8	27.169	18.113
SUB0543	NA	514418	515407	990	dihydroxyacetone kinase family protein	46	11	11.111	37.4	94.5	75.744	18.113
SUB0544	NA	515417	515992	576	dihydroxyacetone kinase family protein	250	4	6.944	36.3	81.2	707.53	11.32
SUB0545	NA	515992	516366	375	sugar phosphotransferase system (PTS), IIA component	32	3	8	53.9	85.1	139.106	13.041
SUB0546	glpF2	516377	517090	714	glycerol uptake facilitator protein 2	276	20	28.011	0.7	98.6	630.141	45.662
SUB0547	NA	517199	518206	1008	conserved hypothetical protein	61	5	4.96	1.2	98.7	98.65	8.086
SUB0548	NA	518237	518884	648	putative amino acid ABC transporter, permease protein	6	3	4.63	14.2	20.7	15.094	7.547
SUB0549	NA	518900	519601	702	putative amino acid ABC transporter, permease protein	665	10	14.245	16.2	90.3	1544.23	23.221
SUB0550	NA	519616	520431	816	putative glutamine-binding protein precursor	203	9	11.029	18.3	88.2	405.539	17.98
SUB0551	glnQ4	520445	521224	780	putative glutamine transporter, ATP-binding protein 4	36	4	5.128	73.7	90.8	75.238	8.36
SUB0552	vicR	521479	522189	711	response regulator protein	0	0	0	NA	NA	0	0
SUB0553	vicK	522182	523540	1359	sensor histidine kinase	0	0	0	NA	NA	0	0
SUB0554	vicX	523544	524353	810	metallo-beta-lactamase superfamily protein	5	1	1.235	22	22	10.063	2.013
SUB0555	rnc	524512	525204	693	ribonuclease III	0	0	0	NA	NA	0	0
SUB0556	smc	525205	528750	3546	putative chromosome partition protein	1137	33	9.306	8.2	98.7	522.696	15.171
SUB0557	NA	528772	529569	798	putative haloacid dehalogenase-like hydrolase	63	8	10.025	9.4	93.4	128.696	16.342
SUB0558	NA	529571	530398	828	haloacid dehalogenase-like hydrolase	444	6	7.246	2.7	96.5	874.138	11.813
SUB0559	ftsY	530398	531855	1458	putative cell division protein FtsY	7	3	2.058	43.4	69.5	7.827	3.354
SUB0560	NA	531885	532382	498	conserved hypothetical protein	76	4	8.032	49.2	99.2	248.778	13.094
SUB0561	NA	532420	533364	945	putative N-acetylmuramoyl-L-alanine amidase	43	14	14.815	8.8	98.2	74.176	24.15
SUB0562	NA	533457	534092	636	conserved hypothetical protein	24	6	9.434	13.7	90.1	61.515	15.379
SUB0563	NA	534151	534966	816	putative membrane protein	342	10	12.255	2.6	95.2	683.224	19.977
SUB0564	NA	534963	535871	909	putative permease	160	14	15.402	10.9	98.9	286.935	25.107
SUB0565	NA	535923	536069	147	conserved hypothetical protein	13	2	13.605	44.9	76.9	144.163	22.179
SUB0566	NA	536261	536644	384	glyoxalase/bleomycin resistance protein/dioxygenase superfamily protein	68	7	18.229	2.9	96.4	288.672	29.716
SUB0567	phoP	536795	537517	723	alkaline phosphatase synthesis transcriptional regulatory protein	32	8	11.065	5.7	81.2	72.15	18.038
SUB0568	phoR	537501	538826	1326	putative alkaline phosphatase synthesis sensor protein	1033	26	19.608	6	99.8	1269.94	31.964
SUB0569	NA	538999	539880	882	putative lipoprotein	186	18	20.408	4.3	99.5	343.773	33.268
SUB0570	NA	539946	540809	864	ABC transporter permease protein	138	12	13.889	10	97.1	260.371	22.641
SUB0571	NA	540802	541617	816	ABC transporter permease protein	131	6	7.353	24.6	100	261.703	11.986
SUB0572	pstB3	541619	542371	753	phosphate import ATP-binding protein 3	11	4	5.312	42.5	71.8	23.814	8.659
SUB0573	NA	542386	543039	654	phosphate transport system protein	473	15	22.936	11	99.8	1178.99	37.389
SUB0574	NA	543165	545297	2133	putative transcription accessory protein	999	25	11.721	1.2	93.1	763.487	19.106
SUB0575	NA	545284	545727	444	SprT-like protein	21	4	9.009	16.7	68.9	77.102	14.686
SUB0576	NA	545785	546060	276	putative membrane protein	146	7	25.362	0.4	55.8	862.325	41.344
SUB0577	ptsK	546247	547179	933	HPr kinase/phosphorylase	5	1	1.072	97.6	97.6	8.736	1.747
SUB0578	lgt	547176	547955	780	prolipoprotein diacylglyceryl transferase	755	16	20.513	6.7	98.5	1577.9	33.439
SUB0579	NA	547972	548373	402	putative exported protein	238	10	24.876	8.7	89.1	965.113	40.551
SUB0580	NA	548373	548885	513	putative exported protein	325	8	15.595	3.1	66.7	1032.74	25.421
SUB0581	NA	548922	549206	285	putative membrane protein	0	0	0	NA	NA	0	0
SUB0582	NA	549363	550289	927	putative peptidase	326	8	8.63	6.7	75.3	573.278	14.068
SUB0583	NA	550403	551695	1293	putative peptidase	250	21	16.241	8.9	99.5	315.187	26.476
SUB0584	NA	551791	552087	297	conserved hypothetical protein	146	7	23.569	1.7	87.9	801.353	38.421
SUB0585	NA	552196	552408	213	conserved hypothetical protein	0	0	0	NA	NA	0	0
SUB0586	NA	552580	554229	1650	putative extracellular oligopeptide-binding protein	1189	34	20.606	4.5	99.8	1174.69	33.591
SUB0587	NA	554254	554394	141	putative membrane protein	14	1	7.092	6.4	6.4	161.859	11.561
SUB0588	NA	554452	555579	1128	conserved hypothetical protein	105	19	16.844	4.2	88.6	151.743	27.458
SUB0589	NA	555680	555784	105	ammonium transporter family protein (pseudogene)	0	0	0	NA	NA	0	0
SUB0591	NA	556728	557750	1023	conserved hypothetical protein	20	6	5.865	20.6	71.8	31.87	9.561
SUB0592	lysS	557825	559315	1491	lysyl-tRNA synthetase	0	0	0	NA	NA	0	0
SUB0593	NA	559494	560396	903	haloacid dehalogenase-like hydrolase	46	3	3.322	34.7	72.9	83.042	5.416
SUB0594	NA	560428	561060	633	phosphoglycerate mutase family protein	543	15	23.697	5.4	88.8	1398.37	38.629
SUB0595	NA	561078	561443	366	putative membrane protein	75	1	2.732	71.6	71.6	334.047	4.454
SUB0596	NA	561447	561920	474	conserved hypothetical protein	23	7	14.768	32.3	84.4	79.1	24.074
SUB0597	NA	562014	562562	549	putative membrane protein	6	2	3.643	9.8	93.8	17.816	5.939
SUB0598	NA	562804	563646	843	glycosyl hydrolases family protein	9	6	7.117	18.4	64.8	17.404	11.602
SUB0599	NA	563974	564477	504	putative membrane protein	4	3	5.952	48.4	88.7	12.938	9.703
SUB0600	NA	564461	564844	384	putative lipoprotein	11	2	5.208	19	38.5	46.697	8.49
SUB0601	NA	564906	566708	1803	putative oligopeptidase	402	10	5.546	2.6	98.6	363.461	9.041
SUB0602	ppc	566903	569611	2709	putative phosphoenolpyruvate carboxylase	63	7	2.584	21.8	99.4	37.91	4.212
SUB0603	ftsW	569715	570989	1275	putative cell division protein	2	2	1.569	95.1	98.5	2.557	2.557
SUB0604	tufA	571201	572397	1197	elongation factor Tu (EF-Tu)	0	0	0	NA	NA	0	0
SUB0605	tpi	572658	573416	759	triosephosphate isomerase	3	1	1.318	94.9	94.9	6.443	2.148
SUB0606	murN	573500	574732	1233	putative peptidoglycan branched peptide synthesis protein	0	0	0	NA	NA	0	0
SUB0607	murM	574732	575955	1224	putative peptidoglycan pentaglycine interpeptide biosynthesis protein	0	0	0	NA	NA	0	0
SUB0608	NA	575955	576764	810	haloacid dehalogenase-like hydrolase	1	1	1.235	55.6	55.6	2.013	2.013
SUB0609	NA	576925	578226	1302	putative phosphohydrolase	18	7	5.376	5.6	89.2	22.537	8.764
SUB0610	NA	578307	578705	399	conserved hypothetical protein	8736	8	20.05	1	77.9	35691.7	32.685
SUB0611	NA	578695	578727	33	putative membrane protein (fragment)	0	0	0	NA	NA	0	0
SUB0612	NA	579093	579296	204	putative membrane protein (fragment)	235	3	14.706	7.8	55.4	1877.87	23.973
SUB0613	NA	579339	579458	120	hypothetical protein	0	0	0	NA	NA	0	0
SUB0614	NA	579514	582198	2685	cation transporting ATPase	1	1	0.372	10.2	10.2	0.607	0.607
SUB0615	NA	582238	582612	375	putative membrane protein	4	1	2.667	46.1	46.1	17.388	4.347
SUB0616	NA	582726	583460	735	glycerophosphoryl diester phosphodiesterase	94	10	13.605	20.7	94.1	208.482	22.179
SUB0617	NA	583509	584372	864	putative phosphoesterase	301	11	12.731	8.9	95.3	567.911	20.754
SUB0618	NA	584440	585075	636	haloacid dehalogenase-like hydrolase	337	11	17.296	8.5	90.9	863.774	28.194
SUB0619	NA	585260	587176	1917	putative fructose-1,6-bisphosphatase	1721	35	18.258	3.5	93.8	1463.48	29.763
SUB0620	NA	587277	588395	1119	putative iron-sulphur protein	31	3	2.681	27.4	81.6	45.161	4.37
SUB0621	prfB	588444	588515	72	peptide chain release factor 2	0	0	0	NA	NA	0	0
SUB0622	ftsE	589592	590284	693	putative cell division ATP-binding protein	0	0	0	NA	NA	0	0
SUB0623	ftsX	590277	591206	930	putative cell division protein	0	0	0	NA	NA	0	0
SUB0624	NA	591735	591932	198	hypothetical protein	1	1	5.051	91.4	91.4	8.233	8.233
SUB0625	NA	592027	592662	636	metallo-beta-lactamase superfamily protein	28	6	9.434	7.9	55.2	71.768	15.379
SUB0626	NA	592731	593540	810	putative esterase	204	16	19.753	6.5	90.2	410.556	32.2
SUB0627	NA	593662	596157	2496	putative ATP-dependent DNA helicase	343	18	7.212	1.4	93.2	224.015	11.756
SUB0628	aspC	596327	597532	1206	aspartate aminotransferase	2	2	1.658	30.2	60.5	2.703	2.703
SUB0629	asnS	597552	598898	1347	asparaginyl-tRNA synthetase	0	0	0	NA	NA	0	0
SUB0630	NA	599164	600054	891	P-loop ATPase protein family protein	160	18	20.202	15.3	95.3	292.732	32.932
SUB0631	NA	600051	601028	978	conserved hypothetical protein	455	13	13.292	8.3	91.5	758.402	21.669
SUB0632	NA	601025	601936	912	conserved hypothetical protein	40	8	8.772	27.4	98.5	71.498	14.3
SUB0633	pepD	601999	603396	1398	putative dipeptidase	459	26	18.598	4.1	98.7	535.22	30.317
SUB0634	adcA	603532	605088	1557	zinc-binding protein AdcA precursor	152950	50	32.113	7.4	95.8	160136	52.349
SUB0635	rpmE	605181	605441	261	50S ribosomal protein L31	0	0	0	NA	NA	0	0
SUB0636	NA	605549	606484	936	conserved hypothetical protein	12	5	5.342	0.2	64.4	20.899	8.708
SUB0637	NA	606492	606926	435	acetyltransferase (GNAT) family protein	4	2	4.598	57.2	70.3	14.99	7.495
SUB0638	NA	607076	607882	807	putative extracellular amino acid-binding protein	94	9	11.152	11.4	96.7	189.881	18.18
SUB0639	hisC	607888	608946	1059	putative histidinol-phosphate aminotransferase	185	12	11.331	2.1	82.2	284.776	18.472
SUB0640	NA	608963	609742	780	putative glutathione S-transferase	16	5	6.41	1.4	93.8	33.439	10.45
SUB0641	NA	609949	610398	450	putative flavodoxin	0	0	0	NA	NA	0	0
SUB0642	NA	610473	610757	285	chorismate mutase type II protein	1	1	3.509	14.4	14.4	5.72	5.72
SUB0643	NA	610741	611961	1221	voltage gated chloride channel protein	59	5	4.095	2.8	90.2	78.77	6.675
SUB0644	rplS	612085	612432	348	50S ribosomal protein L19	0	0	0	NA	NA	0	0
SUB0646	NA	612869	613549	681	conserved hypothetical protein	56	3	4.405	22.8	58.3	134.05	7.181
SUB0647	NA	613771	614985	1215	putative peptidoglycan biosynthesis protein	17	5	4.115	3.6	92.8	22.809	6.708
SUB0648	NA	615071	615631	561	putative haloacid dehalogenase-like hydrolase	0	0	0	NA	NA	0	0
SUB0649	gyrB	615632	617584	1953	DNA gyrase subunit B	0	0	0	NA	NA	0	0
SUB0650	ezrA	617736	619460	1725	septation ring formation regulator	0	0	0	NA	NA	0	0
SUB0651	NA	619569	620228	660	haloacid dehalogenase-like hydrolase	94	2	3.03	1.8	87	232.173	4.94
SUB0652	NA	620230	620661	432	glyoxalase/bleomycin resistance protein/dioxygenase superfamily protein	20	3	6.944	78	88.9	75.47	11.32
SUB0653	NA	620661	620696	36	conserved hypothetical protein (pseudogene)	0	0	0	NA	NA	0	0
SUB0654	NA	621216	621665	450	conserved hypothetical protein	5	3	6.667	6.4	96.9	18.113	10.868
SUB0655	eno	621893	623200	1308	enolase	0	0	0	NA	NA	0	0
SUB0656	NA	623930	624133	204	cold shock protein	3	1	4.902	2	2	23.973	7.991
SUB0657	NA	624299	624805	507	putative membrane protein	74	14	27.613	3.2	74.8	237.931	45.014
SUB0658	lig	624923	626881	1959	DNA ligase	1	1	0.51	27	27	0.832	0.832
SUB0659	NA	626898	627935	1038	conserved hypothetical protein	0	0	0	NA	NA	0	0
SUB0660	NA	627928	630228	2301	putative pullulanase	399	26	11.299	1.1	99.1	282.672	18.42
SUB0661	glgB	630300	632177	1878	1,4-alpha-glucan branching enzyme	60	7	3.727	1.4	69.9	52.081	6.076
SUB0662	glgC	632241	633380	1140	glucose-1-phosphate adenylyltransferase	51	6	5.263	22.8	92.8	72.928	8.58
SUB0663	NA	633370	634503	1134	putative glycogen biosynthesis protein	8	4	3.527	28.5	98.2	11.5	5.75
SUB0664	glgA	634500	635936	1437	glycogen synthase	160	13	9.047	1.2	97.8	181.506	14.747
SUB0665	glgP	635953	638358	2406	glycogen phosphorylase	531	37	15.378	0.7	97.3	359.771	25.069
SUB0666	atpE	638612	638809	198	ATP synthase C chain	1	1	5.051	14.1	14.1	8.233	8.233
SUB0667	atpB	638914	639627	714	ATP synthase A chain	0	0	0	NA	NA	0	0
SUB0668	atpF	639643	640137	495	ATP synthase B chain	0	0	0	NA	NA	0	0
SUB0669	atpH	640137	640673	537	putative ATP synthase delta chain	0	0	0	NA	NA	0	0
SUB0670	atpA	640689	642194	1506	ATP synthase alpha chain	0	0	0	NA	NA	0	0
SUB0671	atpG	642213	643088	876	ATP synthase gamma chain	0	0	0	NA	NA	0	0
SUB0672	atpD	643211	644617	1407	ATP synthase beta chain	0	0	0	NA	NA	0	0
SUB0673	atpC	644631	645047	417	ATP synthase epsilon chain	0	0	0	NA	NA	0	0
SUB0674	NA	645129	645353	225	putative membrane protein	58	2	8.889	1.8	96.9	420.216	14.49
SUB0675	murA1	645428	646699	1272	UDP-N-acetylglucosamine 1-carboxyvinyltransferase 1	51	4	3.145	5	78.8	65.36	5.126
SUB0676	epuA	646703	646891	189	putative competence associated protein	1	1	5.291	78.8	78.8	8.625	8.625
SUB0677	endA	646923	647801	879	putative competence associated endonuclease	9	6	6.826	17.4	98.3	16.691	11.127
SUB0678	pheS	648104	649147	1044	phenylalanyl-tRNA synthetase alpha chain	0	0	0	NA	NA	0	0
SUB0679	NA	649194	649718	525	acetyltransferase (GNAT) family protein	0	0	0	NA	NA	0	0
SUB0680	pheT	649733	652138	2406	phenylalanyl-tRNA synthetase beta chain	106	1	0.416	98.5	98.5	71.819	0.678
SUB0681	NA	652240	652614	375	conserved hypothetical protein	19	5	13.333	12.8	77.3	82.594	21.735
SUB0682	NA	652644	653726	1083	putative permease	393	20	18.467	2.7	71.3	591.55	30.104
SUB0683	NA	653736	654404	669	ABC transporter ATP-binding protein	52	5	7.474	0.7	89.4	126.708	12.183
SUB0684	NA	654459	655373	915	putative neutral zinc metallopeptidase	31	12	13.115	1.2	73.9	55.229	21.379
SUB0685	addB	655546	658806	3261	putative ATP-dependent exonuclease subunit B	78	13	3.987	3.6	94.2	38.992	6.499
SUB0686	addA	658796	662458	3663	putative ATP-dependent exonuclease subunit A	64	13	3.549	6.9	86.7	28.482	5.785
SUB0687	NA	662576	663706	1131	putative aminotransferase	618	18	15.915	2	63.7	890.744	25.944
SUB0688	NA	663766	664578	813	extracellular solute-binding protein	65	5	6.15	1.2	99.6	130.332	10.026
SUB0689	rpsU	664705	664881	177	30S ribosomal protein S21	0	0	0	NA	NA	0	0
SUB0690	mscL	664979	665353	375	large-conductance mechanosensitive channel	5	1	2.667	21.3	21.3	21.735	4.347
SUB0691	dnaG	665479	667290	1812	DNA primase	0	0	0	NA	NA	0	0
SUB0692	rpoD	667299	668408	1110	RNA polymerase sigma factor RpoD	0	0	0	NA	NA	0	0
SUB0693	NA	668595	668933	339	conserved hypothetical protein	2	1	2.95	57.8	57.8	9.617	4.809
SUB0694	rmlD	669037	669891	855	dTDP-4-dehydrorhamnose reductase	0	0	0	NA	NA	0	0
SUB0695	NA	670007	671161	1155	putative rhamnosyltransferase	0	0	0	NA	NA	0	0
SUB0696	NA	671151	672104	954	putative glycosyltransferase	0	0	0	NA	NA	0	0
SUB0697	NA	672088	672891	804	putative polysaccharide export ABC transporter permease protein	0	0	0	NA	NA	0	0
SUB0698	NA	672891	674102	1212	putative polysaccharide export system ATP-binding protein	0	0	0	NA	NA	0	0
SUB0699	NA	674116	675888	1773	putative glycosyl transferase	0	0	0	NA	NA	0	0
SUB0700	NA	675885	677642	1758	rhamnan synthesis protein F family protein	0	0	0	NA	NA	0	0
SUB0701	NA	677635	680112	2478	putative membrane protein	12	7	2.825	0.6	88.3	7.894	4.605
SUB0702	NA	680124	681359	1236	putative membrane protein	170	11	8.9	24.7	96.8	224.211	14.508
SUB0703	NA	681363	682307	945	glycosyl transferase	166	8	8.466	15.8	91.6	286.354	13.8
SUB0704	NA	682294	682743	450	GtrA-like protein	10	1	2.222	91.8	91.8	36.226	3.623
SUB0705	NA	682883	685159	2277	N-acetylmuramoyl-L-alanine amidase	60	11	4.831	6.8	95.5	42.955	7.875
SUB0706	pepT	685246	686469	1224	peptidase T	1	1	0.817	89.4	89.4	1.332	1.332
SUB0707	NA	686492	686980	489	putative membrane protein	0	0	0	NA	NA	0	0
SUB0708	NA	686967	687164	198	putative ferredoxin	4	1	5.051	63.1	63.1	32.932	8.233
SUB0709	NA	687211	687720	510	putative membrane protein	0	0	0	NA	NA	0	0
SUB0710	cmk	687735	688415	681	cytidylate kinase	0	0	0	NA	NA	0	0
SUB0711	infC	688578	689108	531	translation initiation factor IF-3	0	0	0	NA	NA	0	0
SUB0712	rpmI	689146	689346	201	50S ribosomal protein L35	0	0	0	NA	NA	0	0
SUB0713	rplT	689400	689759	360	50S ribosomal protein L20	30	2	5.556	47.5	86.4	135.846	9.056
SUB0714	NA	689853	692051	2199	putative sulfatase	0	0	0	NA	NA	0	0
SUB0715	NA	692165	693328	1164	conserved hypothetical protein	1193	30	25.773	2.7	99.4	1670.76	42.014
SUB0716	aroD	693325	694005	681	3-dehydroquinate dehydratase	3673	21	30.837	1.9	100	8792.27	50.269
SUB0717	aroF	694100	695266	1167	chorismate synthase	38	16	13.71	3.5	95	53.081	22.35
SUB0718	NA	695330	695668	339	conserved hypothetical protein	6	2	5.9	24.8	73.7	28.852	9.617
SUB0719	gor	695750	697099	1350	glutathione reductase	43	7	5.185	5.9	93	51.923	8.453
SUB0720	NA	697129	697542	414	putative membrane protein	153	9	21.739	0.5	87.9	602.446	35.438
SUB0721	NA	697763	698905	1143	putative cysteine desulfhydrase	134	10	8.749	11.9	91.1	191.111	14.262
SUB0722	thiI	698907	700121	1215	putative thiamine biosynthesis protein	42	8	6.584	3	97.4	56.351	10.733
SUB0723	NA	700211	701410	1200	putative membrane protein	30	8	6.667	11.6	91.2	40.754	10.868
SUB0724	NA	701464	702372	909	putative inosine-uridine preferring nucleoside hydrolase	14	8	8.801	7.6	70.6	25.107	14.347
SUB0725	rplU	702627	702941	315	50S ribosomal protein L21	1	1	3.175	20.6	20.6	5.175	5.175
SUB0726	NA	702951	703274	324	conserved hypothetical protein	0	0	0	NA	NA	0	0
SUB0727	rpmA	703302	703595	294	50S ribosomal protein L27	0	0	0	NA	NA	0	0
SUB0728	NA	703713	704627	915	LysR family regulatory protein	14	3	3.279	95	99.6	24.942	5.345
SUB0729	lspA	704627	705073	447	lipoprotein signal peptidase	44	8	17.897	0.2	86.4	160.462	29.175
SUB0730	NA	705075	705965	891	putative RNA pseudouridylate synthase	2	1	1.122	13.4	13.4	3.659	1.83
SUB0731	pyrR	706208	706729	522	PyrR bifunctional protein [includes: pyrimidine operon regulatory protein uracil phosphoribosyltransferase]	1	1	1.916	57.9	57.9	3.123	3.123
SUB0732	pyrP	706744	708006	1263	uracil permease	67	7	5.542	23.4	82.7	86.477	9.035
SUB0733	pyrB	708046	708975	930	aspartate carbamoyltransferase	6	3	3.226	29.5	84.3	10.517	5.259
SUB0734	carA	709010	710110	1101	carbamoyl-phosphate synthase small chain	33	6	5.45	27.6	83.3	48.86	8.884
SUB0735	carB	710165	713341	3177	carbamoyl-phosphate synthase large chain	1943	29	9.128	0.7	99.8	996.972	14.88
SUB0736	NA	713534	714787	1254	putative exported protein	4	1	0.797	91	91	5.2	1.3
SUB0737	NA	714787	715497	711	ABC transporter ATP-binding protein	0	0	0	NA	NA	0	0
SUB0738	NA	715509	716732	1224	putative permease	0	0	0	NA	NA	0	0
SUB0739	NA	716725	717333	609	putative membrane protein	6	4	6.568	4.3	33.2	16.061	10.707
SUB0740	NA	717406	719136	1731	putative glycerophosphodiester phosphodiesterase	297	16	9.243	6.5	99.7	279.696	15.068
SUB0741	rpsP	719295	719567	273	30S ribosomal protein S16	5	2	7.326	90.5	90.8	29.856	11.942
SUB0742	NA	719577	719816	240	conserved hypothetical protein	47	3	12.5	3.3	73.3	319.237	20.377
SUB0743	rimM	720064	720582	519	16S rRNA processing protein	0	0	0	NA	NA	0	0
SUB0744	trmD	720572	721288	717	tRNA (Guanine-N(1)-)-methyltransferase	0	0	0	NA	NA	0	0
SUB0745	NA	721300	722295	996	pyridine nucleotide-disulphide oxidoreductase family protein	25	4	4.016	31.2	97.6	40.917	6.547
SUB0746	NA	722468	723526	1059	putative membrane protein	107	9	8.499	4.3	94.1	164.708	13.854
SUB0747	NA	723542	724465	924	putative ketopantoate reductase	41	4	4.329	33.3	84.8	72.333	7.057
SUB0748	NA	724618	725331	714	DeoR family regulatory protein	2	1	1.401	41.3	41.3	4.566	2.283
SUB0749	fruK	725328	726239	912	putative 1-phosphofructokinase	189	6	6.579	1	90.2	337.827	10.725
SUB0750	fruA	726236	728179	1944	putative fructose-specific phosphotransferase system (PTS), IIABC component	263	9	4.63	18.7	92.6	220.54	7.547
SUB0751	mur1.1	728270	728881	612	mannosyl-glycoprotein endo-beta-N-acetylglucosaminidase family protein	34	4	6.536	8.7	81.7	90.564	10.655
SUB0752	NA	729007	729747	741	mannosyl-glycoprotein endo-beta-N-acetylglucosaminidase family protein	5	2	2.699	13.2	42.8	11	4.4
SUB0753	NA	729804	730325	522	conserved hypothetical protein	3	2	3.831	7.1	32.4	9.369	6.246
SUB0754	NA	730399	730779	381	conserved hypothetical protein	1	1	2.625	7.6	7.6	4.279	4.279
SUB0755	NA	730779	731630	852	DegV family protein	0	0	0	NA	NA	0	0
SUB0756	dapB	731648	732415	768	putative dihydrodipicolinate reductase	0	0	0	NA	NA	0	0
SUB0757	cca	732412	733623	1212	CCA-adding enzyme	2	1	0.825	95.6	95.6	2.69	1.345
SUB0758	NA	733616	735487	1872	ABC transporter ATP-binding protein	100	13	6.944	1	91.9	87.081	11.32
SUB0759	NA	735493	735978	486	acetyltransferase (GNAT) family protein	104	6	12.346	21.4	99.2	348.838	20.125
SUB0760	NA	736060	737811	1752	ABC transporter, ATP-binding/permease protein	301	21	11.986	1.8	99.6	280.065	19.539
SUB0761	NA	737808	739577	1770	ABC transporter, ATP-binding/permease protein	16	7	3.955	6.4	88.5	14.736	6.447
SUB0762	gdh	739700	741052	1353	NADP-specific glutamate dehydrogenase	529	20	14.782	3.5	99.8	637.36	24.097
SUB0763	fms	741132	741542	411	peptide deformylase	21	3	7.299	36	88.6	83.292	11.899
SUB0764	NA	741638	743632	1995	putative surface-anchored 5'-nucleotidase (pseudogene)	379	18	9.023	22.5	98.7	309.687	14.708
SUB0765	mvaK1	744158	745036	879	mevalonate kinase	0	0	0	NA	NA	0	0
SUB0766	mvaD	745018	745962	945	mevalonate diphosphate decarboxylase	0	0	0	NA	NA	0	0
SUB0767	mvaK2	745955	746959	1005	phosphomevalonate kinase	0	0	0	NA	NA	0	0
SUB0768	fni	746956	747948	993	isopentenyl-diphosphate delta-isomerase	0	0	0	NA	NA	0	0
SUB0769	mvaA	747978	749258	1281	3-hydroxy-3-methylglutaryl-coenzyme A reductase	1	1	0.781	98.7	98.7	1.273	1.273
SUB0770	mvaS	749251	750426	1176	3-hydroxy-3-methylglutaryl coenzyme A synthase	0	0	0	NA	NA	0	0
SUB0771	thyA	750621	751460	840	thymidylate synthase	5	2	2.381	74.3	100	9.703	3.881
SUB0772	dyr	751540	752037	498	dihydrofolate reductase	8	1	2.008	97.2	97.2	26.187	3.273
SUB0772A	NA	752062	752232	171	putative exported protein	1	1	5.848	64.9	64.9	9.533	9.533
SUB0773	clpX	752256	753485	1230	ATP-dependent Clp protease ATP-binding subunit ClpX	0	0	0	NA	NA	0	0
SUB0774	engB	753496	754095	600	putative GTP-binding protein	2	2	3.333	41.3	62.5	5.434	5.434
SUB0775	NA	754248	754970	723	putative membrane protein	23	3	4.149	8.3	72.1	51.858	6.764
SUB0776	clpL	755040	757142	2103	putative ATP-dependent protease ATP-binding subunit ClpL	3543	31	14.741	3.1	98.1	2746.37	24.03
SUB0777	rplJ	757544	758044	501	50S ribosomal protein L10	0	0	0	NA	NA	0	0
SUB0778	rplL	758110	758475	366	50S ribosomal protein L7/L12	40	1	2.732	91	91	178.158	4.454
SUB0779	NA	758716	762324	3609	conserved hypothetical protein	737	40	11.083	0.7	98.8	332.895	18.068
SUB0780	NA	762338	762829	492	conserved hypothetical protein	9	4	8.13	18.1	90.7	29.82	13.253
SUB0781	NA	762948	764156	1209	conserved hypothetical protein	79	8	6.617	6.5	77.3	106.519	10.787
SUB0782	NA	764400	764714	315	conserved hypothetical protein	14	2	6.349	33	62.5	72.451	10.35
SUB0783	NA	764714	765790	1077	putative FtsK/SpoIIIE family protein	18	7	6.5	34.6	92.9	27.245	10.595
SUB0784	NA	765792	766406	615	putative membrane protein	144	6	9.756	2.6	98.4	381.693	15.904
SUB0785	NA	766540	767106	567	putative plasmid replication protein	0	0	0	NA	NA	0	0
SUB0786	NA	767140	767370	231	conserved hypothetical protein	0	0	0	NA	NA	0	0
SUB0787	NA	767360	768592	1233	integrase	0	0	0	NA	NA	0	0
SUB0788	NA	768870	769043	174	conserved hypothetical protein	0	0	0	NA	NA	0	0
SUB0789	NA	769040	769864	825	putative replication initiator protein	0	0	0	NA	NA	0	0
SUB0790	NA	770022	770240	219	C-5 cytosine-specific DNA methylase (pseudogene)	0	0	0	NA	NA	0	0
SUB0790A	NA	771371	771643	273	conserved hypothetical protein (fragment)	0	0	0	NA	NA	0	0
SUB0792	lacR	771825	772580	756	lactose phosphotransferase system repressor	0	0	0	NA	NA	0	0
SUB0793	lacA2	772795	773220	426	galactose-6-phosphate isomerase LacA subunit 2	9	4	9.39	30.3	73.9	34.44	15.307
SUB0794	lacB2	773253	773768	516	galactose-6-phosphate isomerase LacB subunit 2	1	1	1.938	50.2	50.2	3.159	3.159
SUB0795	lacC2	773779	774711	933	tagatose-6-phosphate kinase 2	23	3	3.215	63.2	85.7	40.186	5.242
SUB0796	lacD2	774714	775694	981	tagatose 1,6-diphosphate aldolase 2	19	3	3.058	13.8	26.7	31.573	4.985
SUB0797	lacT2	775930	776763	834	transcription antiterminator LacT 2	172	9	10.791	6	91.1	336.194	17.592
SUB0798	lacF2	776800	777117	318	putative lactose-specific phosphotransferase system (PTS), IIA component 2	4	1	3.145	94.3	94.3	20.505	5.126
SUB0799	lacE2	777117	778802	1686	putative lactose-specific phosphotransferase system (PTS), IIBC component 2	147	9	5.338	11.1	80.7	142.13	8.702
SUB0800	lacG2	778900	780306	1407	6-phospho-beta-galactosidase 2	400	10	7.107	8	94.4	463.44	11.586
SUB0801	NA	780331	780609	279	conserved hypothetical protein	3	3	10.753	3.9	88.9	17.528	17.528
SUB0802	lacX2	780617	781519	903	aldose 1-epimerase 2	299	9	9.967	10.5	87	539.772	16.247
SUB0803	NA	781708	781932	225	putative DNA_binding protein	6	3	13.333	8	54.2	43.471	21.735
SUB0804	NA	782136	782399	264	conserved hypothetical protein (pseudogene)	6	1	3.788	85.2	85.2	37.049	6.175
SUB0805	NA	782453	782470	18	putative integrase (pseudogene)	0	0	0	NA	NA	0	0
SUB0806	NA	783808	785199	1392	putative 6-phospho-beta-glucosidase	104	10	7.184	1.8	61.6	121.793	11.711
SUB0807	NA	785370	786242	873	putative transcriptional regulator	32	9	10.309	10.8	100	59.753	16.806
SUB0808	NA	786308	788779	2472	pyridine nucleotide-disulphide oxidoreductase family protein	82	12	4.854	9.6	94.6	54.075	7.913
SUB0809	NA	788816	789739	924	putative polysaccharide deacetylase	11	4	4.329	62.7	86.5	19.407	7.057
SUB0810	hom	789928	791214	1287	homoserine dehydrogenase	2	2	1.554	69.5	78.7	2.533	2.533
SUB0811	thrB	791216	792079	864	homoserine kinase	9	4	4.63	10	99.5	16.981	7.547
SUB0812	folC1	792163	793425	1263	putative folypolyglutamate synthase 1	6	2	1.584	28.1	87	7.744	2.581
SUB0813	folE	793450	794010	561	GTP cyclohydrolase I	171	4	7.13	22.5	50.6	496.89	11.623
SUB0814	folP	794022	794822	801	dihydropteroate synthase	134	4	4.994	39.3	98.3	272.709	8.141
SUB0815	folQ	794825	795184	360	dihydroneopterin aldolase	0	0	0	NA	NA	0	0
SUB0816	folK	795181	795687	507	2-amino-4-hydroxy-6-hydroxymethyldihydropteridi ne pyrophosphokinase	26	2	3.945	83.8	91.7	83.597	6.431
SUB0817	murB	795779	796690	912	UDP-N-acetylenolpyruvoylglucosamine reductase	5	2	2.193	92.8	97.4	8.937	3.575
SUB0818	potA	796707	797861	1155	putative spermidine/putrescine ABC transporter ATP-binding protein	36	10	8.658	28.9	93.2	50.81	14.114
SUB0819	potB	797845	798639	795	putative spermidine/putrescine ABC transporter permease protein	128	9	11.321	6.4	93.7	262.464	18.455
SUB0820	potC	798636	799412	777	spermidine/putrescine ABC transporter permease protein	3	3	3.861	41.7	60.7	6.294	6.294
SUB0821	potD	799405	800478	1074	spermidine/putrescine extracellular binding protein	3	2	1.862	9.3	35.9	4.553	3.036
SUB0822	NA	800508	801191	684	response regulator protein	15	4	5.848	12.7	96.6	35.749	9.533
SUB0823	NA	801193	802716	1524	putative sensor kinase	87	10	6.562	5	98.6	93.06	10.697
SUB0824	malP	802878	804212	1335	sodium-dependent malate transporter	160	8	5.993	10.3	81.9	195.374	9.769
SUB0825	NA	804231	805388	1158	NAD-dependent malic enzyme	465	20	17.271	1	95.6	654.593	28.155
SUB0826	NA	805584	810035	4452	putative surface-anchored subtilase family protein	692	53	11.905	6.4	99.7	253.383	19.407
SUB0827	NA	810166	811704	1539	voltage gated chloride channel family protein	100	14	9.097	9	96.9	105.923	14.829
SUB0828	NA	811788	811886	99	transcription antiterminator (pseudogene)	28	2	20.202	1	16.2	461.052	32.932
SUB0830	NA	812857	814767	1911	beta-glucoside-specific phosphotransferase system (PTS), IIABC component	111	24	12.559	3.4	98.6	94.687	20.473
SUB0831	NA	814803	815726	924	AraC family regulatory protein	3643	24	25.974	1	98.7	6427.09	42.342
SUB0834	NA	816373	817860	1488	6-phospho-beta-glucosidase 3	419	13	8.737	6	89.4	459.027	14.242
SUB0835	NA	817956	818570	615	GDSL-like Lipase/acylhydrolase family protein	129	8	13.008	13.7	94.8	341.934	21.205
SUB0836	NA	818598	819437	840	haloacid dehalogenase-like hydrolase	305	10	11.905	12.3	78.5	591.899	19.407
SUB0837	NA	819567	821033	1467	6-phospho-beta-glucosidase 4	343	15	10.225	0.4	92.5	381.146	16.668
SUB0838	NA	821065	821658	594	phosphoglycerate mutase family protein	66	7	11.785	7.7	91.9	181.128	19.211
SUB0839	NA	821672	822283	612	phosphoglycerate mutase family protein	287	3	4.902	27.3	92.6	764.465	7.991
SUB0840	NA	822308	823237	930	putative transporter protein	5652	22	23.656	0.4	92	9907.1	38.563
SUB0841	NA	823269	824699	1431	6-phospho-beta-glucosidase 5	185	17	11.88	10.3	86.7	210.746	19.366
SUB0842	NA	824801	825925	1125	putative membrane protein	80	12	10.667	3.6	84	115.922	17.388
SUB0843	radC	825969	826649	681	DNA repair protein RadC	7	2	2.937	55.1	56.2	16.756	4.788
SUB0844	NA	826646	827347	702	putative peptidase	4	4	5.698	1.6	74.2	9.289	9.289
SUB0845	rex	827365	828006	642	putative redox-sensing transcriptional repressor	2	1	1.558	97.8	97.8	5.078	2.539
SUB0847	NA	828170	828388	219	conserved hypothetical protein	0	0	0	NA	NA	0	0
SUB0848	NA	828418	828768	351	conserved hypothetical protein	13	3	8.547	57.3	92	60.376	13.933
SUB0849	NA	828771	829901	1131	putative cysteine desulfurase	0	0	0	NA	NA	0	0
SUB0850	prsA2	829891	830862	972	putative ribose-phosphate pyrophosphokinase 2	0	0	0	NA	NA	0	0
SUB0851	NA	830981	831553	573	adenylate cyclase family protein	9	5	8.726	12.4	97.9	25.604	14.225
SUB0852	NA	831646	832317	672	conserved hypothetical protein	2	2	2.976	23.1	40	4.852	4.852
SUB0853	ppnK	832292	833128	837	putative inorganic polyphosphate/ATP-NAD kinase	0	0	0	NA	NA	0	0
SUB0854	NA	833125	834030	906	putative RNA pseudouridylate synthase	21	4	4.415	12.1	62.1	37.785	7.197
SUB0855	pta	834034	835026	993	putative phosphate acetyltransferase	43	11	11.078	5.7	97.2	70.591	18.058
SUB0856	NA	835095	835850	756	putative NADP-dependent L-serine/L-allo-threonine dehydrogenase	131	10	13.228	3.8	97	282.473	21.563
SUB0858	NA	835884	836573	690	conserved hypothetical protein	93	7	10.145	21.3	89.9	219.716	16.538
SUB0859	NA	836717	837559	843	haloacid dehalogenase-like hydrolase	44	5	5.931	6.3	35.9	85.085	9.669
SUB0860	NA	837736	838695	960	zinc-binding dehydrogenase	231	16	16.667	11	95.1	392.255	27.169
SUB0861	NA	838697	839137	441	MarR family regulatory protein	34	5	11.338	8.6	98	125.68	18.482
SUB0862	NA	839134	839862	729	ABC-type glycine betaine transport system ATP-binding protein	117	12	16.461	22.5	96.6	261.629	26.834
SUB0863	NA	839855	841381	1527	ABC-type glycine betaine transport system protein	73	11	7.204	1.4	95.9	77.931	11.743
SUB0864	NA	841508	842929	1422	putative 6-phospho-beta-glucosidase	20	9	6.329	2.9	80.1	22.928	10.317
SUB0865	NA	843157	844140	984	GMP reductase	30	7	7.114	2.2	78.3	49.7	11.597
SUB0866	xpt	844362	844943	582	putative xanthine phosphoribosyltransferase	126	6	10.309	4	93.1	352.919	16.806
SUB0867	pbuX	844943	846217	1275	putative xanthine permease	37	8	6.275	2.4	77.5	47.306	10.228
SUB0868	NA	846240	847178	939	ApbE family protein	9	5	5.325	4.5	83.6	15.624	8.68
SUB0869	NA	847247	847432	186	putative 4-oxalocrotonate tautomerase	2	1	5.376	7	7	17.528	8.764
SUB0870	tdk	847697	848275	579	putative thymidine kinase	22	2	3.454	50.3	69.1	61.94	5.631
SUB0871	prfA	848293	849372	1080	peptide chain release factor 1	0	0	0	NA	NA	0	0
SUB0872	NA	849372	850196	825	putative methyltransferase	56	2	2.424	7	46.4	110.653	3.952
SUB0873	NA	850189	850788	600	conserved hypothetical protein	0	0	0	NA	NA	0	0
SUB0874	glyA	850814	852073	1260	serine hydroxymethyltransferase	37	8	6.349	15	87.7	47.869	10.35
SUB0875	NA	852077	853054	978	conserved hypothetical protein	219	12	12.27	18.8	94.7	365.033	20.002
SUB0876	NA	853055	853657	603	putative membrane protein	78	5	8.292	13.8	81.3	210.865	13.517
SUB0877	nox	853956	855323	1368	NADH oxidase	141	9	6.579	12	99.9	168.02	10.725
SUB0878	NA	855381	855911	531	conserved hypothetical protein	203	10	18.832	7	89.8	623.202	30.7
SUB0879	ldh	855946	856929	984	L-lactate dehydrogenase	4	1	1.016	79.5	79.5	6.627	1.657
SUB0880	gyrA	857121	859634	2514	DNA gyrase subunit A	0	0	0	NA	NA	0	0
SUB0881	srtA	859641	860399	759	sortase A	11	3	3.953	17.7	89.9	23.625	6.443
SUB0882	NA	860448	860861	414	glyoxalase/bleomycin resistance protein/dioxygenase superfamily protein	88	5	12.077	3.4	64.7	346.505	19.688
SUB0883	NA	861042	861995	954	putative exported protein	498	32	33.543	0.1	99.5	850.958	54.68
SUB0884	lmb	862178	863107	930	laminin binding protein	908	19	20.43	1	88.4	1591.59	33.304
SUB0885	NA	863120	865561	2442	Streptococcal histidine triad protein	4236	74	30.303	1.4	98.7	2827.73	49.398
SUB0886	NA	865599	866321	723	putative membrane protein	94	15	20.747	5.7	85.3	211.942	33.821
SUB0887	NA	866789	867187	399	conserved hypothetical protein (fragment)	17	4	10.025	13.8	73.9	69.455	16.342
SUB0888	NA	867311	868147	837	putative surface-anchored protein	110	16	19.116	6.3	94.5	214.237	31.162
SUB0889	NA	868195	869673	1479	putative di-/tripeptide transporter	438	16	10.818	12.2	91.9	482.762	17.635
SUB0890	NA	869887	871032	1146	putative Na(+)/H(+) antiporter	157	2	1.745	37.9	42	223.328	2.845
SUB0891	guaA	871438	873000	1563	GMP synthase [glutamine-hydrolyzing]	539	11	7.038	9.9	87.1	562.156	11.473
SUB0892	NA	873223	874383	1161	putative exported protein	460	15	12.92	5.7	92.7	645.881	21.061
SUB0893	NA	874447	875145	699	GntR family regulatory protein	3	2	2.861	90.4	93.8	6.996	4.664
SUB0894	NA	875261	875593	333	putative DNA-binding protein	0	0	0	NA	NA	0	0
SUB0895	ffh	875606	877171	1566	signal recognition particle protein	1	1	0.639	92.3	92.3	1.041	1.041
SUB0896	NA	877490	877822	333	hypothetical protein	22	3	9.009	34.2	95.2	107.698	14.686
SUB0897	NA	877815	878177	363	hypothetical protein	26	3	8.264	4.1	84.3	116.76	13.472
SUB0898	NA	878170	879597	1428	impB/mucB/samB family	75	15	10.504	1.1	93.4	85.617	17.123
SUB0899	NA	879606	880298	693	putative phage repressor-like protein	4	4	5.772	38.1	85.3	9.409	9.409
SUB0900	NA	880499	881515	1017	putative oxidoreductase	3	2	1.967	18.8	25.1	4.809	3.206
SUB0901	NA	881626	882081	456	conserved hypothetical protein	0	0	0	NA	NA	0	0
SUB0903	NA	882187	883041	855	putative 2,5-diketo-D-gluconic acid reductase	0	0	0	NA	NA	0	0
SUB0904	NA	883107	883976	870	rpiR-family regulatory protein	2	2	2.299	14.8	58.3	3.747	3.747
SUB0905	NA	884090	885532	1443	6-phospho-beta-glucosidase 6	2	2	1.386	20.9	43.3	2.259	2.259
SUB0906	NA	885645	886067	423	conserved hypothetical protein	14100	5	11.82	6.9	53.7	54338.3	19.269
SUB0907	NA	886247	886849	603	NADPH-dependent FMN reductase	0	0	0	NA	NA	0	0
SUB0908	NA	886861	889272	2412	NADPH-dependent FMN reductase	72	5	2.073	20.2	47.7	48.661	3.379
SUB0909	NA	889408	890622	1215	putative carboxypeptidase	28	4	3.292	13.3	23.4	37.567	5.367
SUB0910	NA	890628	891410	783	putative membrane protein	5	1	1.277	87.9	87.9	10.41	2.082
SUB0911	NA	891401	891841	441	putative membrane protein	10	2	4.535	71.4	98.6	36.965	7.393
SUB0913	NA	892267	893337	1071	tyrosine recombinase XerC	0	0	0	NA	NA	0	0
SUB0914	NA	893453	893980	528	putative NUDIX hydrolase	0	0	0	NA	NA	0	0
SUB0915	NA	893992	894327	336	hypothetical protein	121	3	8.929	7.1	67.6	587.048	14.555
SUB0916	NA	894331	895275	945	sensor histidine kinase	81	7	7.407	1.5	58	139.727	12.075
SUB0917	NA	895272	895937	666	response regulator protein	27	7	10.511	26.9	99.8	66.087	17.134
SUB0918	NA	895981	897936	1956	putative transporter permease protein	117	16	8.18	5	82.8	97.509	13.335
SUB0919	NA	897938	898690	753	ABC transporter ATP-binding protein	50	7	9.296	4.1	82.1	108.244	15.154
SUB0920	NA	898890	899375	486	conserved hypothetical protein	105	11	22.634	10.7	92.4	352.193	36.896
SUB0921	NA	899406	900740	1335	protein Gid homolog	221	5	3.745	0.4	86.2	269.86	6.105
SUB0922	NA	900879	901592	714	putative membrane protein	46	7	9.804	8.7	83.1	105.024	15.982
SUB0923	NA	901585	902259	675	putative DNA-binding protein	0	0	0	NA	NA	0	0
SUB0924	NA	902444	903328	885	LysR family regulatory protein	13	6	6.78	2.5	97.3	23.946	11.052
SUB0925	topA	903362	905494	2133	DNA topoisomerase I	0	0	0	NA	NA	0	0
SUB0926	NA	905599	906444	846	SMF family protein	130	14	16.548	8	93.5	250.496	26.976
SUB0927	maa	906502	907047	546	maltose O-acetyltransferase	29	6	10.989	32.8	79.5	86.583	17.914
SUB0928	rnh	907078	907851	774	ribonuclease HII	1	1	1.292	99.2	99.2	2.106	2.106
SUB0929	NA	907835	908689	855	putative GTPase protein	0	0	0	NA	NA	0	0
SUB0930	NA	908862	909299	438	conserved hypothetical protein	1	1	2.283	91.3	91.3	3.722	3.722
SUB0931	NA	909302	909952	651	haemolysin-III related membrane protein	0	0	0	NA	NA	0	0
SUB0932	NA	910036	910938	903	conserved hypothetical protein	59	13	14.396	6	80.8	106.51	23.468
SUB0933	NA	910985	911332	348	putative exported protein	110	4	11.494	1.4	64.9	515.277	18.737
SUB0934	NA	911342	911491	150	hypothetical protein	61	6	40	2	84	662.927	65.206
SUB0935	NA	911762	913306	1545	ABC transporter ATP-binding protein	354	26	16.828	4.5	97.9	373.51	27.433
SUB0936	NA	913468	914724	1257	GntR family regulatory protein	79	29	23.071	2.9	92.5	102.452	37.609
SUB0937	NA	914760	915098	339	ATP-binding protein	1	1	2.95	56.6	56.6	4.809	4.809
SUB0938	dapA	915194	916123	930	dihydrodipicolinate synthase	372	9	9.677	4.2	94.2	652.059	15.776
SUB0939	asd	916173	917249	1077	aspartate-semialdehyde dehydrogenase	3	1	0.929	75.2	75.2	4.541	1.514
SUB0940	NA	917526	919043	1518	putative cardiolipin synthetase	53	7	4.611	0.2	75.8	56.916	7.517
SUB0941	NA	919155	919442	288	conserved hypothetical protein	20	4	13.889	27.1	56.2	113.205	22.641
SUB0942	fhs1	919568	921238	1671	formate--tetrahydrofolate ligase 1	16	9	5.386	3.2	90	15.609	8.78
SUB0943	dpfB	921474	922160	687	putative pantothenate metabolism flavoprotein	1	1	1.456	20.7	20.7	2.373	2.373
SUB0944	coaC	922153	922698	546	putative phosphopantothenoylcysteine decarboxylase	0	0	0	NA	NA	0	0
SUB0945	NA	922762	923331	570	putative membrane protein	0	0	0	NA	NA	0	0
SUB0946	pgmA	923477	925192	1716	putative phosphomannomutase	9	1	0.583	99.2	99.2	8.55	0.95
SUB0947	NA	925261	926217	957	ABC transporter permease protein	904	29	30.303	1	99.7	1539.87	49.398
SUB0948	NA	926219	927286	1068	ABC transporter permease protein	667	24	22.472	7.5	98.3	1018.08	36.633
SUB0949	NA	927279	928811	1533	ABC transporter ATP-binding protein	431	14	9.132	1	99.5	458.313	14.887
SUB0950	NA	928942	929997	1056	putative lipoprotein	71	9	8.523	14.2	97.7	109.603	13.893
SUB0951	cdd	930088	930474	387	cytidine deaminase	0	0	0	NA	NA	0	0
SUB0952	deoC	930464	931126	663	deoxyribose-phosphate aldolase	4	1	1.508	50.1	50.1	9.835	2.459
SUB0953	deoA	931137	932414	1278	thymidine phosphorylase	4	2	1.565	25	75.9	5.102	2.551
SUB0954	NA	932411	933001	591	putative methyltransferase	3	3	5.076	40.4	90.2	8.275	8.275
SUB0955	coaA	933265	934185	921	pantothenate kinase	0	0	0	NA	NA	0	0
SUB0956	rpsT	934254	934487	234	30S ribosomal protein S20	0	0	0	NA	NA	0	0
SUB0957	ciaH	934564	935874	1311	sensor histidine kinase	1978	47	35.85	2.8	96.9	2459.52	58.442
SUB0958	ciaR	935867	936541	675	response regulator protein	334	20	29.63	0.3	95.4	806.622	48.301
SUB0959	pepN	936663	939200	2538	putative lysyl-aminopeptidase	435	40	15.76	1.9	99.8	279.399	25.692
SUB0960	phoU	939270	939923	654	putative phosphate transport system protein	4	2	3.058	3.2	44.3	9.97	4.985
SUB0961	pstB1	939943	940701	759	phosphate import ATP-binding protein 1	8	3	3.953	8	92.6	17.182	6.443
SUB0962	pstB2	940714	941517	804	phosphate import ATP-binding protein 2	10	5	6.219	4.4	98.3	20.275	10.138
SUB0963	NA	941532	942419	888	putative phosphate ABC transporter permease protein	7	3	3.378	31.6	79.6	12.85	5.507
SUB0964	pstC	942409	943344	936	putative phosphate ABC transporter permease protein	0	0	0	NA	NA	0	0
SUB0965	pstS	943355	944218	864	putative phosphate ABC transporter, extracellular phosphate-binding lipoprotein	0	0	0	NA	NA	0	0
SUB0966	NA	944383	945144	762	putative myo-inositol-1(or 4)-monophosphatase	0	0	0	NA	NA	0	0
SUB0967	NA	945134	945412	279	conserved hypothetical protein	0	0	0	NA	NA	0	0
SUB0968	spxA	945402	945818	417	regulatory protein Spx	1	1	2.398	85.4	85.4	3.909	3.909
SUB0969	ribC	945884	946825	942	putative riboflavin biosynthesis protein	12	2	2.123	96.4	96.7	20.766	3.461
SUB0970	truB	946829	947731	903	tRNA pseudouridine synthase B	2	2	2.215	37.7	70.1	3.611	3.611
SUB0971	NA	947824	949164	1341	conserved hypothetical protein	200	8	5.966	7.4	90	243.124	9.725
SUB0972	NA	949243	950196	954	putative membrane protein	2	2	2.096	22	99.8	3.418	3.418
SUB0973	NA	950214	950810	597	conserved hypothetical protein	0	0	0	NA	NA	0	0
SUB0974	NA	950917	953547	2631	ABC transporter permease protein	367	29	11.022	5	97.8	227.391	17.968
SUB0975	NA	953559	954260	702	ABC transporter ATP-binding protein	54	11	15.67	20.2	97.3	125.396	25.544
SUB0976	NA	954377	954925	549	TetR family regulatory protein	61	6	10.929	8.7	93.1	181.128	17.816
SUB0977	tpx	955017	955508	492	putative thiol peroxidase	128	6	12.195	3.3	99.6	424.104	19.88
SUB0978	NA	955639	956283	645	GntR family regulatory protein	7	5	7.752	28.5	92.1	17.692	12.637
SUB0979	NA	956433	956921	489	conserved hypothetical protein	120	6	12.27	4.9	91	400.036	20.002
SUB0980	NA	956932	957129	198	CsbD-like protein	12	1	5.051	78.8	78.8	98.797	8.233
SUB0981	NA	957173	957694	522	conserved hypothetical protein	101	6	11.494	41.4	96	315.412	18.737
SUB0982	NA	957762	957956	195	putative membrane protein	22	2	10.256	17.4	20	183.914	16.719
SUB0983	NA	957967	958548	582	putative membrane protein	51	4	6.873	16.3	99	142.848	11.204
SUB0984	NA	958607	958852	246	putative membrane protein	24	6	24.39	5.3	92.3	159.039	39.76
SUB0985	NA	958916	959161	246	putative membrane protein	169	6	24.39	1.6	85	1119.9	39.76
SUB0986	pcrA	959462	961729	2268	putative ATP-dependent DNA helicase	1	1	0.441	94.2	94.2	0.719	0.719
SUB0987	NA	962002	962115	114	hypothetical protein	0	0	0	NA	NA	0	0
SUB0988	NA	962232	963557	1326	sodium:alanine symporter family protein	5	4	3.017	37.7	85.2	6.147	4.917
SUB0989	NA	963627	964865	1239	cation efflux family protein	38	9	7.264	7.7	96.3	49.996	11.841
SUB0990	NA	964897	965730	834	putative amino acid ABC transporter, extracellular amino acid-binding protein	298	9	10.791	3.6	88.1	582.475	17.592
SUB0991	NA	965751	966380	630	putative amino acid ABC transporter ATP-binding protein	11	7	11.111	17.1	98.1	28.463	18.113
SUB0992	NA	966390	967031	642	putative amino acid ABC transporter permease protein	6	5	7.788	32.4	94.9	15.235	12.696
SUB0993	NA	967127	967462	336	PhnA protein	37	8	23.81	3.3	82.1	179.51	38.813
SUB0994	mtlD	967600	968748	1149	mannitol-1-phosphate 5-dehydrogenase	569	17	14.795	0.4	99.1	807.271	24.119
SUB0995	mtlF	968776	969213	438	putative mannitol-specific phosphotransferase system (PTS), IIA component	21	6	13.699	64.2	97.9	78.158	22.331
SUB0996	mtlR	969215	971167	1953	putative transcriptional regulator	167	21	10.753	0.9	99.5	139.393	17.528
SUB0997	mtlA	971193	972959	1767	putative mannitol-specific phosphotransferase system (PTS), IIBC component	767	30	16.978	1.2	95.7	707.597	27.677
SUB0998	glmS	973082	974896	1815	glucosamine--fructose-6-phosphate aminotransferase [isomerizing]	0	0	0	NA	NA	0	0
SUB0999	sipC	975063	975620	558	putative signal peptidase I	11	5	8.961	12.7	73.5	32.136	14.607
SUB1000	pyk	975750	977252	1503	putative pyruvate kinase	0	0	0	NA	NA	0	0
SUB1001	pfk	977321	978334	1014	6-phosphofructokinase	0	0	0	NA	NA	0	0
SUB1002	dnaE	978414	981518	3105	DNA polymerase III alpha subunit	78	2	0.644	0.6	73.8	40.951	1.05
SUB1003	NA	981700	982068	369	GntR family regulatory protein	11	3	8.13	1.1	59.9	48.595	13.253
SUB1004	NA	982070	982768	699	ABC transporter ATP-binding protein	0	0	0	NA	NA	0	0
SUB1005	NA	982778	983569	792	putative membrane protein	4	2	2.525	94.3	97.6	8.233	4.117
SUB1006	NA	983620	984231	612	putative membrane protein	23	11	17.974	21.9	77	61.264	29.3
SUB1007	NA	984820	985443	624	putative lipoprotein	7	4	6.41	42.6	98.6	18.287	10.45
SUB1008	NA	985707	986924	1218	putative 30S ribosomal protein S1	0	0	0	NA	NA	0	0
tRNA-Gln	tRNA-Gln	987050	987121	72	transfer RNA-Gln	0	0	0	NA	NA	0	0
tRNA-Tyr	tRNA-Tyr	987127	987207	81	transfer RNA-Tyr	0	0	0	NA	NA	0	0
SUB1009	NA	987268	987498	231	conserved hypothetical protein	11	1	4.329	55.8	55.8	77.626	7.057
SUB1010	NA	987562	988584	1023	putative branched-chain-amino-acid aminotransferase	174	7	6.843	4.6	81.7	277.269	11.154
SUB1011	parC	988703	991162	2460	topoisomerase IV subunit A	0	0	0	NA	NA	0	0
SUB1013	NA	991542	991940	399	putative membrane protein	23	3	7.519	60.4	79.7	93.968	12.257
SUB1014	parE	992379	994331	1953	topoisomerase IV subunit B	0	0	0	NA	NA	0	0
SUB1015	NA	994467	995102	636	putative membrane protein	0	0	0	NA	NA	0	0
SUB1016	pyrC	995135	996406	1272	putative dihydroorotase	215	10	7.862	2.4	86.4	275.536	12.816
SUB1017	ung	996422	997075	654	uracil-DNA glycosylase	50	11	16.82	8.6	98.6	124.629	27.418
SUB1018	NA	997191	997850	660	transport system membrane protein	125	10	15.152	0.9	89.8	308.74	24.699
SUB1019	NA	997871	998719	849	extracellular solute-binding protein	230	12	14.134	8.4	99.8	441.619	23.041
SUB1020	NA	998838	1000295	1458	putative amidase	59	12	8.23	4.2	73.4	65.966	13.417
SUB1021	NA	1000297	1000797	501	Phosphatidylethanolamine-binding protein	13	3	5.988	7.6	59.9	42.299	9.761
SUB1022	NA	1000832	1001212	381	conserved hypothetical protein	4	3	7.874	4.2	93.7	17.114	12.836
SUB1023	NA	1001303	1002049	747	acetyltransferase (GNAT) family protein	296	7	9.371	1.5	79.1	645.949	15.276
SUB1024	pyrE	1002131	1002760	630	orotate phosphoribosyltransferase	212	6	9.524	6	99.5	548.558	15.525
SUB1025	pyrF	1002785	1003477	693	orotidine 5'-phosphate decarboxylase	111	4	5.772	9.5	94.8	261.106	9.409
SUB1026	NA	1003704	1004264	561	conserved hypothetical protein	0	0	0	NA	NA	0	0
SUB1027	hasB2	1004378	1005613	1236	UDP-glucose 6-dehydrogenase 2	38	7	5.663	3.1	77.2	50.118	9.232
SUB1028	NA	1005615	1006685	1071	putative nucleotide sugar epimerase	113	7	6.536	5.8	90	171.995	10.655
SUB1029	mnaA	1006687	1007784	1098	UDP-N-acetylglucosamine 2-epimerase	4	3	2.732	64.7	93.7	5.939	4.454
SUB1030	NA	1007781	1008335	555	putative acetyltransferase	136	6	10.811	2.9	69.9	399.46	17.623
SUB1031	NA	1008348	1009736	1389	putative exopolysaccharide biosynthesis protein	4	1	0.72	91.8	91.8	4.694	1.174
SUB1032	NA	1009729	1010949	1221	hypothetical protein	56	6	4.914	19.9	74.4	74.765	8.011
SUB1033	NA	1010942	1012207	1266	putative membrane protein	3	1	0.79	28.1	28.1	3.863	1.288
SUB1034	NA	1012251	1013294	1044	putative glycosyl transferase	18	8	7.663	17.6	76.1	28.106	12.492
SUB1035	NA	1013291	1013521	231	putative galacturonic acid acetylase (fragment)	13	3	12.987	0.9	72.7	91.74	21.171
SUB1036	NA	1013529	1014623	1095	putative glycosyl transferase	11	2	1.826	56.2	74.1	16.376	2.977
SUB1037	NA	1014636	1015484	849	putative UDP-glucose 4-epimerase	1	1	1.178	11	11	1.92	1.92
SUB1038	NA	1015487	1016089	603	putative glycosyl-1-phosphate-transferase	0	0	0	NA	NA	0	0
SUB1039	NA	1016092	1017903	1812	polysaccharide biosynthesis protein	9	4	2.208	0.4	97.1	8.097	3.599
SUB1040	wze	1017954	1018691	738	tyrosine-protein kinase Wze	10	4	5.42	9.2	84.6	22.089	8.835
SUB1041	NA	1018702	1019391	690	putative chain length determinant protein	20	5	7.246	30.4	86.1	47.251	11.813
SUB1042	wzh	1019400	1020131	732	protein-tyrosine phosphatase Wzh	14	4	5.464	2.5	53.8	31.178	8.908
SUB1043	wzg	1020128	1021594	1467	integral membrane regulatory protein Wzg	62	5	3.408	27.3	95.4	68.895	5.556
SUB1044	NA	1021844	1022758	915	LysR family regulatory protein	32	5	5.464	8.2	76.8	57.011	8.908
SUB1045	NA	1022775	1023554	780	conserved hypothetical protein	0	0	0	NA	NA	0	0
SUB1046	deoD	1023547	1024260	714	putative purine nucleoside phosphorylase	4	1	1.401	58.3	58.3	9.132	2.283
SUB1047	punA	1024501	1025310	810	putative purine nucleoside phosphorylase	32	4	4.938	2.5	97.7	64.401	8.05
SUB1048	NA	1025331	1025741	411	ArsC family protein	0	0	0	NA	NA	0	0
SUB1049	deoB	1025753	1026964	1212	phosphopentomutase	46	9	7.426	0.3	91.3	61.87	12.105
SUB1050	rpiA	1027031	1027711	681	ribose 5-phosphate isomerase A	1	1	1.468	47	47	2.394	2.394
SUB1051	trmE	1027866	1029242	1377	tRNA modification GTPase TrmE	0	0	0	NA	NA	0	0
SUB1052	NA	1029540	1029953	414	CAAX amino terminal protease family protein (pseudogene)	38	8	19.324	5.3	92.8	149.627	31.5
SUB1054	pepV	1030398	1031801	1404	putative Xaa-His dipeptidase	44	6	4.274	1	94.4	51.087	6.966
SUB1055	NA	1031923	1032525	603	nitroreductase family protein	71	6	9.95	14.1	96	191.941	16.22
SUB1056	uvrC	1032619	1034394	1776	UvrABC system protein C	95	9	5.068	0.8	97.9	87.198	8.261
SUB1057	NA	1034466	1035263	798	conserved hypothetical protein	13	3	3.759	29.8	55.5	26.556	6.128
SUB1058	NA	1035324	1036697	1374	putative succinate-semialdehyde dehydrogenase	342	19	13.828	5.2	90.8	405.758	22.542
SUB1059	NA	1036907	1037107	201	hypothetical phage protein	9	2	9.95	53.7	66.7	72.992	16.22
SUB1060	NA	1037120	1037500	381	hypothetical phage protein	4	1	2.625	1	1	17.114	4.279
SUB1061	NA	1037533	1037715	183	hypothetical protein	5	2	10.929	33.3	44.3	44.54	17.816
SUB1062	NA	1037748	1038431	684	haloacid dehalogenase-like hydrolase	434	9	13.158	2.3	82.9	1034.33	21.449
SUB1063	NA	1038670	1039524	855	haloacid dehalogenase-like hydrolase	7	4	4.678	37.8	98.8	13.346	7.626
SUB1064	NA	1039775	1039945	171	putative membrane protein (pseudogene)	0	0	0	NA	NA	0	0
SUB1066	NA	1040378	1041220	843	aldo/keto reductase family protein	204	6	7.117	0.2	98.5	394.484	11.602
SUB1067	NA	1041479	1042117	639	putative chromate transport protein (pseudogene)	191	10	15.649	5.3	68.1	487.259	25.511
SUB1069	NA	1042796	1043413	618	putative membrane protein	49	5	8.091	8.6	88.2	129.251	13.189
SUB1070	NA	1043485	1044657	1173	putative lipase	21	8	6.82	7.6	82.4	29.184	11.118
SUB1071	NA	1044814	1045833	1020	putative membrane protein	13	5	4.902	28.1	90.5	20.776	7.991
SUB1072	NA	1045928	1046914	987	aldo/keto reductase family protein	34	4	4.053	21.7	48.7	56.155	6.606
SUB1073	NA	1046937	1047260	324	carboxymuconolactone decarboxylase family protein	43	2	6.173	1.5	54.9	216.347	10.063
SUB1074	NA	1047278	1047682	405	conserved hypothetical protein	348	9	22.222	1	99	1400.72	36.226
SUB1075	NA	1047685	1048080	396	MerR family regulatory protein	52	4	10.101	0.5	93.9	214.06	16.466
SUB1076	NA	1048090	1049130	1041	putative zinc-binding alcohol dehydrogenase	52	10	9.606	23.2	87.2	81.429	15.659
SUB1077	NA	1049299	1050156	858	putative short chain dehydrogenase	175	7	8.159	2.6	99.3	332.49	13.3
SUB1078	NA	1050238	1051092	855	Aldo/keto reductase family	350	11	12.865	2.3	85.1	667.312	20.973
SUB1079	NA	1051177	1052352	1176	conserved hypothetical protein	58	9	7.653	12	94.8	80.398	12.476
SUB1080	NA	1052475	1053128	654	putative metal-dependent phosphohydrolase	21266	10	15.291	1.8	61.6	53007.2	24.926
SUB1081	msrB	1053121	1053579	459	peptide methionine sulfoxide reductase	8	2	4.357	41.2	82.6	28.412	7.103
SUB1082	lepA	1053682	1055514	1833	GTP-binding protein LepA	30	3	1.637	19.6	82.8	26.68	2.668
SUB1083	NA	1055731	1056168	438	conserved hypothetical protein	164	6	13.699	8.9	95	610.375	22.331
SUB1084	ndk	1056208	1056642	435	nucleoside diphosphate kinase	164	3	6.897	13.6	62.5	614.585	11.242
SUB1085	NA	1056936	1057559	624	putative membrane protein	15	3	4.808	20	61.9	39.186	7.837
SUB1086	NA	1057559	1058323	765	haloacid dehalogenase-like hydrolase	348	4	5.229	26.5	86.1	741.558	8.524
SUB1087	NA	1058336	1059070	735	putative acyl-ACP thioesterase	55	5	6.803	23.5	99.2	121.984	11.089
SUB1088	hemN	1059080	1060210	1131	putative oxygen-independent coproporphyrinogen III oxidase	55	3	2.653	14.1	95.8	79.273	4.324
SUB1089	NA	1060268	1060891	624	conserved hypothetical protein (pseudogene)	11	3	4.808	26.4	62.8	28.737	7.837
SUB1090	NA	1060950	1062302	1353	putative phosphoglucosamine mutase	0	0	0	NA	NA	0	0
SUB1091	NA	1062355	1063311	957	putative exported protein	48	2	2.09	92.1	95.7	81.763	3.407
SUB1092	NA	1063315	1064160	846	putative membrane protein	0	0	0	NA	NA	0	0
SUB1093	NA	1064262	1065605	1344	Mur ligase family protein	0	0	0	NA	NA	0	0
SUB1094	NA	1065605	1066393	789	conserved hypothetical protein	1	1	1.267	84.7	84.7	2.066	2.066
SUB1095	sclB	1066469	1067923	1455	collagen-like surface-anchored protein	3	1	0.687	6	6	3.361	1.12
SUB1097	NA	1068444	1069607	1164	AraC family regulatory protein	411	9	7.732	20.2	100	575.594	12.604
SUB1098	NA	1069668	1070657	990	putative lipoate-protein ligase A	0	0	0	NA	NA	0	0
SUB1099	NA	1070867	1071379	513	cation transporting ATPase (fragment)	6	1	1.949	56.1	56.1	19.066	3.178
SUB1100	acoL	1071511	1073268	1758	dihydrolipoamide dehydrogenase	0	0	0	NA	NA	0	0
SUB1101	pdhC	1073372	1074787	1416	dihydrolipoamide acetyltransferase component of pyruvate dehydrogenase complex	0	0	0	NA	NA	0	0
SUB1102	pdhB	1074898	1075899	1002	putative pyruvate dehydrogenase E1 component, beta subunit	1	1	0.998	41.5	41.5	1.627	1.627
SUB1103	pdhA	1075963	1076931	969	putative pyruvate dehydrogenase E1 component, alpha subunit	0	0	0	NA	NA	0	0
SUB1104	NA	1077155	1079062	1908	ABC transporter ATP-binding protein	144	9	4.717	8	94.1	123.03	7.689
SUB1105	NA	1079111	1079842	732	putative protease	35	6	8.197	57	87.3	77.944	13.362
SUB1106	NA	1079864	1080649	786	putative esterase	1	1	1.272	39.7	39.7	2.074	2.074
SUB1107	NA	1080742	1082406	1665	metallo-beta-lactamase superfamily protein	0	0	0	NA	NA	0	0
SUB1108	NA	1082597	1083355	759	ABC transporter ATP-binding protein	24	5	6.588	12.1	99.7	51.546	10.739
SUB1109	NA	1083352	1084221	870	ABC transporter permease protein	159	6	6.897	5.6	83	297.924	11.242
SUB1110	NA	1084237	1085232	996	putative exported protein	15	3	3.012	35.1	49	24.55	4.91
SUB1111	fbpS	1085563	1087215	1653	fibronectin/fibrinogen-binding protein	181	8	4.84	5.4	83.7	178.498	7.889
SUB1112	aldB	1087379	1088098	720	alpha-acetolactate decarboxylase	22	2	2.778	9.2	36.2	49.81	4.528
SUB1113	alsS	1088110	1089786	1677	acetolactate synthase	38	12	7.156	5.5	93.6	36.938	11.665
SUB1114	NA	1089894	1091135	1242	conserved hypothetical protein	518	11	8.857	1.8	92.8	679.885	14.438
SUB1115	NA	1091125	1092306	1182	putative membrane protein	108	14	11.844	2.6	97.4	148.948	19.308
SUB1116	mutX	1092344	1092826	483	mutator MutX protein (7,8-dihydro-8-oxoguanine-triphosphatase)	53	8	16.563	3.3	91.3	178.878	27
SUB1117	NA	1092909	1093916	1008	conserved hypothetical protein	27	4	3.968	1.7	85.7	43.665	6.469
SUB1118	NA	1093977	1094168	192	conserved hypothetical protein	15	2	10.417	1	46.4	127.355	16.981
SUB1119	rmlB	1094389	1095435	1047	putative dTDP-glucose-4,6-dehydratase	0	0	0	NA	NA	0	0
SUB1120	rmlC	1095482	1096075	594	putative dTDP-4-keto-6-deoxyglucose-3,5-epimerase	1	1	1.684	74.9	74.9	2.744	2.744
SUB1121	rmlA	1096075	1096944	870	glucose-1-phosphate thymidyl transferase	0	0	0	NA	NA	0	0
SUB1122	NA	1097001	1098101	1101	FAD dependent oxidoreductase	196	6	5.45	20.5	98.6	290.199	8.884
SUB1123	NA	1098112	1098933	822	ZIP zinc transporter family protein	20	6	7.299	16.2	68	39.663	11.899
SUB1124	NA	1098946	1099734	789	NIF3 (NGG1p interacting factor 3) family protein	27	7	8.872	5.2	89.7	55.785	14.463
SUB1125	NA	1099724	1100410	687	conserved hypothetical protein	2	1	1.456	87.3	87.3	4.746	2.373
SUB1126	nth	1100477	1101133	657	putative endonuclease III	150	6	9.132	23.4	95.6	372.18	14.887
SUB1127	NA	1101133	1101813	681	putative DNA replication protein DnaD	0	0	0	NA	NA	0	0
SUB1128	apt	1101870	1102388	519	adenine phosphoribosyltransferase	297	2	3.854	28.3	94.2	932.86	6.282
SUB1129	NA	1102493	1104724	2232	putative single-stranded-DNA-specific exonuclease	147	15	6.72	12.2	76.4	107.362	10.955
SUB1130	NA	1104721	1105485	765	short chain dehydrogenase	2	1	1.307	71.4	71.4	4.262	2.131
SUB1131	rnz	1105485	1106414	930	ribonuclease Z	0	0	0	NA	NA	0	0
SUB1132	NA	1106433	1107065	633	conserved hypothetical protein	0	0	0	NA	NA	0	0
SUB1133	NA	1107058	1108296	1239	putative GTPase	107	1	0.807	34.9	34.9	140.78	1.316
SUB1134	miaA	1108369	1109274	906	tRNA delta(2)-isopentenylpyrophosphate transferase	0	0	0	NA	NA	0	0
SUB1135	NA	1109407	1109583	177	putative exported protein	0	0	0	NA	NA	0	0
SUB1136	NA	1109609	1110520	912	C4-dicarboxylate transporter/malic acid transport protein	5	2	2.193	9.9	18.9	8.937	3.575
SUB1137	NA	1110531	1111334	804	putative membrane protein	9	4	4.975	50.6	86.1	18.248	8.11
SUB1138	NA	1111420	1112406	987	conserved hypothetical protein	40	6	6.079	3.6	99.8	66.065	9.91
SUB1139	NA	1112607	1112912	306	conserved hypothetical protein	15	4	13.072	16.3	73.9	79.909	21.309
SUB1140	glgP	1112959	1115223	2265	putative glycogen phosphorylase	176	17	7.506	4.3	90.1	126.669	12.235
SUB1141	malM	1115246	1116754	1509	putative 4-alpha-glucanotransferase	52	6	3.976	2.4	99.5	56.175	6.482
SUB1142	NA	1116844	1117863	1020	LacI family transcriptional repressor	8	2	1.961	59.6	59.9	12.785	3.196
SUB1143	malX	1118060	1119310	1251	putative maltose/maltodextrin-binding protein precursor	20	8	6.395	16.4	79.6	26.062	10.425
SUB1144	malC	1119579	1120940	1362	putative maltose/maltodextrin ABC transport system permease protein	464	19	13.95	5.4	88.8	555.352	22.741
SUB1145	malD	1120940	1121776	837	putative maltose/maltodextrin ABC transport system permease protein	59	6	7.168	2.6	55.2	114.909	11.686
SUB1146	dltD	1121892	1123157	1266	putative D-alanyl-lipoteichoic acid biosynthesis protein	14	3	2.37	43.3	99.8	18.027	3.863
SUB1147	dltC	1123150	1123389	240	D-alanyl carrier protein	0	0	0	NA	NA	0	0
SUB1148	dltB	1123405	1124667	1263	putative activated D-alanine transport protein	22	2	1.584	46.5	88.1	28.395	2.581
SUB1149	dltA	1124664	1126202	1539	D-alanine--poly(phosphoribitol) ligase subunit 1	1	1	0.65	86	86	1.059	1.059
SUB1150	NA	1126215	1126349	135	putative membrane protein	4	1	7.407	90.4	90.4	48.301	12.075
SUB1151	uvrB	1126580	1128571	1992	UvrABC system protein B (UvrB protein)	16	5	2.51	14.5	92.9	13.094	4.092
SUB1152	NA	1128740	1130914	2175	putative glutamine ABC transporter, glutamine-binding protein/permease protein	25	8	3.678	8.9	97.1	18.737	5.996
SUB1153	glnQ1	1130914	1131654	741	putative glutamine ABC transporter, ATP-binding protein 1	2	2	2.699	34.5	91.5	4.4	4.4
SUB1154	scpA	1131743	1135177	3435	C5A peptidase precursor	795	31	9.025	6.4	98.7	377.283	14.712
SUB1155	NA	1135475	1136173	699	nicotinamide mononucleotide transporter	67	9	12.876	13.7	89.6	156.252	20.989
SUB1156	NA	1136249	1136407	159	conserved hypothetical protein	34	4	25.157	12.6	79.2	348.585	41.01
SUB1157	NA	1136899	1138215	1317	putative GTP-binding protein	0	0	0	NA	NA	0	0
SUB1158	NA	1138267	1138395	129	putative membrane protein	0	0	0	NA	NA	0	0
SUB1159	pepS	1138569	1139810	1242	aminopeptidase PepS	216	5	4.026	7.6	80.8	283.504	6.563
SUB1160	NA	1139857	1140774	918	CorA-like3 Mg2+ transporter protein	174	11	11.983	4.8	91	308.982	19.533
SUB1161	NA	1140813	1141532	720	putative ribosomal small subunit pseudouridine synthase B	104	9	12.5	8.8	81.5	235.466	20.377
SUB1162	NA	1141542	1141895	354	conserved hypothetical protein	365	5	14.124	18.1	98.6	1680.8	23.025
SUB1163	NA	1141996	1142358	363	thioesterase superfamily protein	52540	4	11.019	1.4	100	235945	17.963
SUB1164	NA	1142436	1143659	1224	major facilitator superfamily protein	321	12	9.804	0.3	95	427.514	15.982
SUB1165	NA	1144047	1145531	1485	conserved hypothetical protein	1072	30	20.202	2	99.3	1176.78	32.932
SUB1166	NA	1145565	1146344	780	putative membrane protein	21	3	3.846	11.5	53.5	43.889	6.27
SUB1167	NA	1146341	1146997	657	ABC transporter ATP-binding protein	49	8	12.177	9.4	81.3	121.579	19.85
SUB1168	NA	1147127	1147525	399	thioesterase superfamily protein	3	2	5.013	8.8	93.7	12.257	8.171
SUB1169	NA	1147748	1148191	444	acetyltransferase (GNAT) family protein	2	2	4.505	4.3	46.2	7.343	7.343
SUB1170	NA	1148212	1148685	474	conserved hypothetical protein	4	1	2.11	96	96	13.757	3.439
SUB1170A	NA	1148782	1148862	81	conserved hypothetical protein (pseudogene)	3	1	12.346	90.1	90.1	60.376	20.125
SUB1171	NA	1148889	1150445	1557	putative ABC transport/processing ATP-binding protein (pseudogene)	241	20	12.845	5.7	99.7	252.322	20.94
SUB1173	NA	1151106	1152266	1161	putative membrane protein	264	10	8.613	42.7	93.9	370.68	14.041
SUB1174	NA	1152269	1153132	864	ABC transporter, ATP-binding protein	4	3	3.472	6.7	35.2	7.547	5.66
SUB1176	NA	1153644	1154099	456	MutT/NUDIX family protein	6	2	4.386	15.8	97.6	21.449	7.15
SUB1177	NA	1154263	1154592	330	putative membrane protein	0	0	0	NA	NA	0	0
SUB1178	NA	1154730	1154882	153	relaxase (fragment)	0	0	0	NA	NA	0	0
SUB1178A	NA	1154873	1155187	315	putative transposase (fragment)	29	1	3.175	26	26	150.077	5.175
SUB1180	copZ	1155606	1155839	234	putive copper chaperone CopZ	3	3	12.821	3	46.6	20.899	20.899
SUB1181	NA	1155935	1157788	1854	putative copper importing ATPase	97	15	8.091	2.4	99.7	85.288	13.189
SUB1182	NA	1157834	1158136	303	hypothetical protein	0	0	0	NA	NA	0	0
SUB1183	NA	1158303	1159052	750	Crp family regulatory protein	15	6	8	1.9	99.1	32.603	13.041
SUB1184	NA	1159053	1159292	240	hypothetical protein	15	4	16.667	30.4	88.3	101.884	27.169
SUB1185	NA	1159308	1159532	225	puative DNA-binding protein	0	0	0	NA	NA	0	0
SUB1186	NA	1159675	1160823	1149	putative DNA recombinase (fragment)	501	19	16.536	13.1	99	710.796	26.956
SUB1187	NA	1160948	1163179	2232	putative modification methylase	176	19	8.513	3.7	51.5	128.542	13.877
SUB1188	NA	1163180	1165687	2508	putative type III site-specific deoxyribonuclease	148	4	1.595	75.4	93.7	96.197	2.6
SUB1189	NA	1166047	1167408	1362	putative RNA methyltransferase	40	6	4.405	28	89.9	47.875	7.181
SUB1190	NA	1167478	1168941	1464	cell envelope-related transcriptional attenuator domain protein	11	5	3.415	13.7	61.1	12.248	5.567
SUB1191	aroK	1169104	1169595	492	putative shikimate kinase	25	3	6.098	13	96.7	82.833	9.94
SUB1192	aroA	1169588	1170871	1284	3-phosphoshikimate 1-carboxyvinyltransferase	99	10	7.788	2.3	91.3	125.689	12.696
SUB1193	NA	1170954	1171901	948	ribonuclease BN-like family protein	6	2	2.11	59.4	69.1	10.317	3.439
SUB1194	NA	1171903	1172763	861	putative metallopeptidase	0	0	0	NA	NA	0	0
SUB1195	NA	1172786	1174069	1284	putative DNA-binding protein	10	3	2.336	37.1	79.8	12.696	3.809
SUB1196	NA	1174062	1174613	552	acetyltransferase (GNAT) family protein	0	0	0	NA	NA	0	0
SUB1197	NA	1174752	1176476	1725	glycosyl hydrolase family protein	171	13	7.536	1.8	98.4	161.597	12.285
SUB1198	NA	1176501	1178291	1791	glycosyl hydrolase family protein	200	6	3.35	44.7	97.1	182.038	5.461
SUB1199	NA	1178308	1179108	801	haloacid dehalogenase-like hydrolase	260	9	11.236	7.9	87.6	529.137	18.316
SUB1200	NA	1179238	1180767	1530	putative beta-glucuronidase	617	13	8.497	15.3	99.1	657.387	13.851
SUB1201	kduD	1180846	1181685	840	putative 2-deoxy-D-gluconate 3-dehydrogenase	50	2	2.381	0.4	30.5	97.033	3.881
SUB1202	uxuA	1181815	1182861	1047	putative mannonate dehydratase	192	12	11.461	3.7	99.7	298.938	18.684
SUB1203	uxaC	1182881	1184284	1404	uronate isomerase	381	11	7.835	2.6	99.8	442.369	12.772
SUB1204	dgoA	1184295	1184915	621	putative 2-dehydro-3-deoxy-6-phosphogalactonate aldolase	13	5	8.052	52.5	93.6	34.125	13.125
SUB1205	NA	1185037	1185762	726	GntR family regulatory protein	0	0	0	NA	NA	0	0
SUB1206	uidA	1185806	1187596	1791	putative beta-glucuronidase	17	7	3.908	3.5	99.5	15.473	6.371
SUB1207	NA	1187608	1188633	1026	PfkB family carbohydrate kinase	808	12	11.696	1.6	81.4	1283.78	19.066
SUB1208	NA	1188707	1189537	831	putative sugar transporter (pseudogene)	559	12	14.44	0.1	85.1	1096.57	23.54
SUB1210	murZ	1190486	1191745	1260	UDP-N-acetylglucosamine 1-carboxyvinyltransferase 2	353	9	7.143	0.9	95.7	456.7	11.644
SUB1211	metK	1191931	1193118	1188	S-adenosylmethionine synthetase	0	0	0	NA	NA	0	0
SUB1212	NA	1193440	1195623	2184	putative lipoprotein	45	15	6.868	9.2	73.9	33.588	11.196
SUB1213	birA	1195779	1196714	936	BirA bifunctional protein [includes: biotin operon repressor biotin--[acetyl-CoA-carboxylase] synthetase]	0	0	0	NA	NA	0	0
SUB1214	dnaH	1196951	1198618	1668	DNA polymerase III subunit gamma/tau	1	1	0.6	78.8	78.8	0.977	0.977
SUB1215	NA	1198618	1199115	498	conserved hypothetical protein	0	0	0	NA	NA	0	0
SUB1216	NA	1199147	1199485	339	putative membrane protein	20	3	8.85	14.7	95.9	96.174	14.426
SUB1217	udk	1199491	1200123	633	uridine kinase	266	7	11.058	10.7	93.4	685.023	18.027
SUB1218	NA	1200276	1201358	1083	putative RNA helicase	59	5	4.617	1.4	98.3	88.808	7.526
SUB1219	NA	1201430	1202719	1290	polysaccharide deacetylase family protein	158	16	12.403	3.4	95.1	199.662	20.219
SUB1220	gapN	1202865	1204292	1428	putative NADP-dependent glyceraldehyde-3-phosphate dehydrogenase	2	1	0.7	2.5	2.5	2.283	1.142
SUB1222	pstI	1204447	1206180	1734	phosphoenolpyruvate-protein phosphotransferase	1	1	0.577	23.6	23.6	0.94	0.94
SUB1223	ptsH	1206185	1206448	264	histidine-containing phosphocarrier protein (HPr)	0	0	0	NA	NA	0	0
SUB1224	nrdH	1206921	1207139	219	glutaredoxin-like protein	0	0	0	NA	NA	0	0
SUB1225	NA	1207159	1209318	2160	putative ribonucleoside-diphosphate reductase alpha chain	0	0	0	NA	NA	0	0
SUB1227	NA	1209887	1210846	960	putative ribonucleoside-diphosphate reductase beta chain	10	1	1.042	94	94	16.981	1.698
SUB1228	NA	1210970	1211929	960	putative membrane protein	1498	20	20.833	7.1	99.8	2543.71	33.961
SUB1229	NA	1211991	1213244	1254	voltage gated chloride channel	467	11	8.772	3.2	99.5	607.081	14.3
SUB1230	alaS	1213282	1215903	2622	alanyl-tRNA synthetase	0	0	0	NA	NA	0	0
SUB1231	prsA1	1216195	1217139	945	foldase protein PrsA 1 precursor	60	5	5.291	22.5	74	103.501	8.625
SUB1232	NA	1217202	1217909	708	putative O-methyltransferase	70	6	8.475	11.7	76.6	161.173	13.815
SUB1233	NA	1218049	1219278	1230	major facilitator superfamily protein	230	9	7.317	8.7	99.4	304.825	11.928
SUB1234	NA	1219403	1220044	642	haloacid dehalogenase-like hydrolase	3	1	1.558	77.3	77.3	7.618	2.539
SUB1235	pepB	1220096	1221916	1821	putative oligopeptidase	17	9	4.942	2	95.8	15.218	8.057
SUB1236	NA	1221921	1222865	945	competence protein CoiA-like family protein	23	4	4.233	56	99.8	39.676	6.9
SUB1237	NA	1222941	1224086	1146	major facilitator superfamily protein	208	12	10.471	1.6	90	295.873	17.07
SUB1238	NA	1224172	1224882	711	putative ribosomal small subunit pseudouridine synthase A	59	4	5.626	15.9	66	135.273	9.171
SUB1239	nagB	1224954	1225658	705	glucosamine-6-phosphate isomerase	234	8	11.348	18.9	98.3	541.071	18.498
SUB1240	queA	1225839	1226867	1029	S-adenosylmethionine:tRNA ribosyltransferase-isomerase	70	12	11.662	31	82.4	110.894	19.01
SUB1241	NA	1226907	1227959	1053	putative lipoprotein	23	5	4.748	9	69.1	35.606	7.74
SUB1242	sodA	1228113	1228721	609	superoxide dismutase [Mn]	0	0	0	NA	NA	0	0
SUB1243	NA	1228818	1229858	1041	putative DNA polymerase III delta subunit	4	1	0.961	2.1	2.1	6.264	1.566
SUB1244	comEC	1229901	1232159	2259	putative competence protein	236	18	7.968	6	96.5	170.303	12.989
SUB1245	comEA	1232140	1232820	681	putative competence protein	3	2	2.937	16.3	58.1	7.181	4.788
SUB1246	NA	1232883	1233623	741	putative acyltransferase	0	0	0	NA	NA	0	0
SUB1247	NA	1233662	1234531	870	conserved hypothetical protein	4	3	3.448	4.7	61.3	7.495	5.621
SUB1248	NA	1234572	1234841	270	conserved hypothetical protein	153	5	18.519	0.4	88.9	923.751	30.188
SUB1249	NA	1234863	1236896	2034	probable potassium transport system protein	3141	55	27.04	1.6	99.4	2517.35	44.08
SUB1250	NA	1236993	1238678	1686	DEAD box helicase family protein	14	11	6.524	2.7	99.7	13.536	10.636
SUB1251	NA	1238824	1239600	777	conserved hypothetical protein	70	4	5.148	22.9	91	146.86	8.392
SUB1252	NA	1239634	1240326	693	hypothetical protein	15	6	8.658	7.6	63.2	35.285	14.114
SUB1253	prfC	1240543	1242087	1545	peptide chain release factor 3	10	5	3.236	36.6	87.6	10.551	5.276
SUB1254	NA	1242201	1242896	696	putative membrane protein	42	3	4.31	1.9	78	98.371	7.027
SUB1255	murF	1242989	1244359	1371	putative UDP-N-acetylmuramoyl-tripeptide--D-alanyl-D-alanine ligase	0	0	0	NA	NA	0	0
SUB1256	NA	1244627	1245184	558	putative membrane protein	38	6	10.753	30.8	90	111.014	17.528
SUB1257	ddlA	1245224	1246270	1047	D-alanine--D-alanine ligase	0	0	0	NA	NA	0	0
SUB1258	recR	1246408	1247004	597	recombination protein RecR	7	2	3.35	7	84.1	19.114	5.461
SUB1259	penA	1247016	1249118	2103	penicillin-binding protein 2b (pseudogene)	320	14	6.657	2.3	95.6	248.049	10.852
SUB1260	NA	1249177	1249953	777	putative formate/nitrite transporter family protein	68	12	15.444	15.4	98.5	142.664	25.176
SUB1261	NA	1250048	1250593	546	putative membrane protein	11	2	3.663	48.2	94	32.842	5.971
SUB1262	NA	1250659	1251177	519	conserved hypothetical protein	75	5	9.634	16.4	59	235.571	15.705
SUB1263	gpmA	1251279	1251971	693	2,3-bisphosphoglycerate-dependent phosphoglycerate mutase	2	1	1.443	18	18	4.705	2.352
SUB1264	pyrD	1252209	1253144	936	putative dihydroorotate dehydrogenase	1	1	1.068	92.4	92.4	1.742	1.742
SUB1265	NA	1253222	1253428	207	putative membrane protein	3	1	4.831	24.2	24.2	23.625	7.875
SUB1266	NA	1253496	1255349	1854	putative cation-transporting ATPase	50310	23	12.406	0.4	79.9	44235.6	20.223
SUB1267	hlpA	1255554	1255829	276	DNA-binding protein HU	29	5	18.116	50	99.3	171.284	29.532
SUB1268	NA	1255928	1256515	588	putative membrane protein	30	4	6.803	17.9	67.9	83.171	11.089
SUB1269	NA	1256493	1257335	843	GDSL-like lipase/acylhydrolase protein	4	3	3.559	22.4	56.6	7.735	5.801
SUB1270	NA	1257328	1258179	852	conserved hypothetical protein	8	3	3.521	21.5	40.8	15.307	5.74
SUB1271	recN	1258266	1259927	1662	putative DNA repair protein	103	7	4.212	21.6	99.8	101.026	6.866
SUB1272	NA	1259944	1260414	471	putative repressor protein	5	1	2.123	68.6	68.6	17.305	3.461
SUB1273	NA	1260401	1261228	828	hemolysin-like protein	0	0	0	NA	NA	0	0
SUB1274	fps	1261221	1262090	870	putative geranyltranstransferase	0	0	0	NA	NA	0	0
SUB1275	xseB	1262090	1262305	216	putative exodeoxyribonuclease VII small subunit	0	0	0	NA	NA	0	0
SUB1276	xseA	1262295	1263623	1329	putative exodeoxyribonuclease VII large subunit	2	1	0.752	79.6	79.6	2.453	1.227
SUB1277	folD	1263764	1264618	855	FolD bifunctional protein [includes: methylenetetrahydrofolate dehydrogenase/methenyltetrahydrofolate cyclohydrolase]	0	0	0	NA	NA	0	0
SUB1278	glnQ3	1264722	1265456	735	putative glutamine transporter, ATP-binding protein 3	99	6	8.163	17.6	76.6	219.571	13.307
SUB1279	NA	1265453	1266142	690	putative amino acid ABC transporter permease protein	129	11	15.942	10.6	77.8	304.767	25.988
SUB1280	NA	1266269	1266499	231	conserved hypothetical protein	7	1	4.329	48.9	48.9	49.398	7.057
SUB1281	clpE	1266754	1269024	2271	putative ATP-dependent Clp protease ATP-binding subunit	154	21	9.247	2.6	96.7	110.543	15.074
SUB1282	NA	1269158	1269613	456	Mut/NUDIX family protein	47	10	21.93	25.4	81.8	168.02	35.749
SUB1283	NA	1269665	1269976	312	conserved hypothetical protein	13055	15	48.077	9	95.5	68210.2	78.373
SUB1284	ileS	1270079	1272874	2796	isoleucyl-tRNA synthetase	5	4	1.431	97.1	99.5	2.915	2.332
SUB1285	NA	1273127	1273891	765	putative cell-division protein DivIVA	0	0	0	NA	NA	0	0
SUB1286	NA	1273901	1274692	792	conserved hypothetical protein	0	0	0	NA	NA	0	0
SUB1287	NA	1274689	1274946	258	putative membrane protein	0	0	0	NA	NA	0	0
SUB1288	NA	1274950	1275585	636	conserved hypothetical protein	0	0	0	NA	NA	0	0
SUB1289	NA	1275598	1276269	672	conserved hypothetical protein	0	0	0	NA	NA	0	0
SUB1290	ftsZ	1276285	1277610	1326	cell division protein FtsZ	0	0	0	NA	NA	0	0
SUB1291	ftsA	1277650	1279014	1365	putative cell division protein	0	0	0	NA	NA	0	0
SUB1292	NA	1279200	1280381	1182	putative cell division protein	0	0	0	NA	NA	0	0
SUB1293	murG	1280382	1281458	1077	putative UDP-N-acetylglucosamine-N-acetylmuramyl-(pentapeptide)pyr ophosphoryl-undecaprenol N-acetylglucosamine transferase	0	0	0	NA	NA	0	0
SUB1294	murD	1281455	1282816	1362	UDP-N-acetylmuramoylalanine--D-glutamate ligase	2	1	0.734	1.8	1.8	2.394	1.197
SUB1295	NA	1282954	1283193	240	putative membrane protein	0	0	0	NA	NA	0	0
SUB1296	NA	1283299	1285140	1842	BipA family GTPase	1	1	0.543	79.5	79.5	0.885	0.885
SUB1297	NA	1285311	1285691	381	putative membrane protein	148	4	10.499	30.7	75.1	633.234	17.114
SUB1298	glkA	1285700	1286671	972	glucokinase	4	1	1.029	18.4	18.4	6.708	1.677
SUB1299	NA	1286661	1286879	219	conserved hypothetical protein	1	1	4.566	87.2	87.2	7.444	7.444
SUB1300	NA	1286981	1287631	651	type IV leader peptidase family protein	1	1	1.536	0.6	0.6	2.504	2.504
SUB1301	NA	1287656	1289401	1746	ABC transporter, ATP-binding/permease protein	16	5	2.864	13.7	59.2	14.938	4.668
SUB1302	NA	1289388	1291136	1749	ABC transporter, ATP-binding/permease protein	0	0	0	NA	NA	0	0
SUB1303	NA	1291217	1291672	456	VanZ like family protein	8	2	4.386	31.6	75.4	28.599	7.15
SUB1304	NA	1291726	1292811	1086	radical SAM superfamily protein	0	0	0	NA	NA	0	0
SUB1305	NA	1292808	1293425	618	conserved hypothetical protein	14	2	3.236	11.7	70.9	36.929	5.276
SUB1306	NA	1293394	1294776	1383	putative phosphoesterase	856	20	14.461	1.6	88.6	1008.97	23.574
SUB1307	rbsB	1294939	1295907	969	D-ribose-binding protein precursor	130	6	6.192	6.3	82.2	218.699	10.094
SUB1308	rbsC	1295946	1296893	948	ribose transport system permease protein RbsC	72	2	2.11	51.8	82.4	123.809	3.439
SUB1309	rbsA	1296895	1298373	1479	ribose transport ATP-binding protein RbsA	14	2	1.352	64.3	80.7	15.431	2.204
SUB1310	rbsD	1298388	1298786	399	high affinity ribose transport protein RbsD	0	0	0	NA	NA	0	0
SUB1311	rbsK	1298761	1299672	912	ribokinase	1	1	1.096	4.8	4.8	1.787	1.787
SUB1312	NA	1299669	1300673	1005	putative ribose transport operon repressor	4	2	1.99	44.8	72.5	6.488	3.244
SUB1313	NA	1300874	1301917	1044	putative exported protein	12	3	2.874	9.7	76.4	18.737	4.684
SUB1314	coaD	1301895	1302395	501	phosphopantetheine adenylyltransferase	0	0	0	NA	NA	0	0
SUB1315	NA	1302385	1302924	540	putative methylase	9	3	5.556	16.1	23.9	27.169	9.056
SUB1316	NA	1303013	1303888	876	carbon-nitrogen hydrolase family protein	25	3	3.425	19.3	94.4	46.523	5.583
SUB1317	NA	1303885	1304985	1101	Porphyromonas-type peptidyl-arginine deiminase	18	6	5.45	39	97.2	26.651	8.884
SUB1318	NA	1305001	1306128	1128	putative carboxynorspermidine decarboxylase	46	2	1.773	31.9	34.7	66.478	2.89
SUB1319	NA	1306128	1307387	1260	saccharopine dehydrogenase family protein	269	5	3.968	34.9	82.1	348.024	6.469
SUB1320	speE	1307387	1308244	858	putative spermidine synthase	10	4	4.662	33.1	90.9	18.999	7.6
SUB1321	speA	1308248	1309702	1455	putative arginine decarboxylase	19	5	3.436	32.4	98.9	21.287	5.602
SUB1323	asnA	1310192	1311184	993	aspartate--ammonia ligase	13	3	3.021	19.5	72.8	21.341	4.925
SUB1324	arcC	1311369	1312319	951	carbamate kinase	385	12	12.618	1.2	77.4	659.944	20.57
SUB1325	NA	1312336	1313667	1332	petidase family M20/M25/M40 protein	31	5	3.754	10.5	98.9	37.939	6.119
SUB1326	NA	1313700	1315196	1497	C4-dicarboxylate anaerobic carrier protein	27	4	2.672	0.8	77.3	29.401	4.356
SUB1327	arcB	1315387	1316400	1014	ornithine carbamoyltransferase	37	6	5.917	2.3	94.9	59.483	9.646
SUB1328	arcA	1316839	1318071	1233	arginine deiminase	33	2	1.622	3.6	74.7	43.629	2.644
SUB1329	NA	1318336	1319016	681	Crp family regulatory protein	37	12	17.621	3.2	86.2	88.569	28.725
SUB1330	argR	1319162	1319635	474	arginine repressor	12	3	6.329	38.2	91.4	41.27	10.317
SUB1331	NA	1319658	1320368	711	conserved hypothetical protein	230	6	8.439	21.1	82.3	527.334	13.757
SUB1332	NA	1320397	1321476	1080	conserved hypothetical protein	75	9	8.333	12.4	95.7	113.205	13.585
SUB1333	NA	1321497	1322417	921	CorA-like Mg2+ transporter protein	319	11	11.944	1.4	94.8	564.623	19.47
SUB1334	NA	1322634	1323593	960	putative oxidoreductase	149	5	5.208	13.3	96.9	253.013	8.49
SUB1335	nudG	1323830	1324222	393	putative CTP pyrophosphohydrolase	162	4	10.178	26.7	76.3	671.97	16.592
SUB1336	NA	1324245	1327112	2868	Putative helicase	283	28	9.763	0.4	99.2	160.855	15.915
SUB1337	NA	1327251	1327778	528	putative membrane protein	148	8	15.152	3.6	90.9	456.936	24.699
SUB1339	NA	1328019	1328375	357	putative membrane protein	32	4	11.204	7.8	93.3	146.12	18.265
SUB1340	NA	1328696	1328887	192	conserved hypothetical protein (fragment)	145	6	31.25	25.5	98.4	1231.1	50.942
SUB1342	valS	1329542	1332193	2652	valyl-tRNA synthetase	0	0	0	NA	NA	0	0
SUB1343	NA	1332240	1333139	900	conserved hypothetical protein	29	6	6.667	19	96.1	52.527	10.868
SUB1344	NA	1333148	1333780	633	conserved hypothetical protein	32	2	3.16	6.5	15.6	82.409	5.151
SUB1345	NA	1333792	1334322	531	putative acetyltransferase	6	2	3.766	1.9	58.6	18.42	6.14
SUB1346	NA	1334790	1335125	336	conserved hypothetical protein (fragment)	14	3	8.929	3.3	15.8	67.923	14.555
SUB1347	NA	1335158	1335412	255	conserved hypothetical protein	5	4	15.686	24.3	96.1	31.964	25.571
SUB1349	NA	1335667	1336092	426	MarR family regulatory protein	11	3	7.042	67.4	96	42.093	11.48
SUB1350	NA	1336108	1337478	1371	MATE family efflux protein	21	8	5.835	6.3	86.5	24.969	9.512
SUB1351	NA	1337568	1338383	816	conserved hypothetical protein	4	2	2.451	77.8	99.5	7.991	3.995
SUB1352	NA	1338396	1339607	1212	major facilitator superfamily protein	87	5	4.125	12.8	97.4	117.016	6.725
SUB1353	NA	1340066	1341586	1521	putative amidase	102	6	3.945	34.6	98.2	109.32	6.431
SUB1354	NA	1341827	1342570	744	conserved hypothetical protein	1	1	1.344	91.3	91.3	2.191	2.191
SUB1355	NA	1342572	1343060	489	conserved hypothetical protein	0	0	0	NA	NA	0	0
SUB1356	NA	1343221	1344114	894	ABC transporter, ATP-binding protein	5	2	2.237	47.5	64	9.117	3.647
SUB1357	NA	1344111	1345328	1218	putative membrane protein	232	12	9.852	22.1	95.2	310.504	16.061
SUB1358	NA	1345352	1345957	606	DedA family protein	77	6	9.901	14.9	53.8	207.131	16.14
SUB1359	NA	1346115	1347023	909	putative transporter protein	188	10	11.001	1.1	89.9	337.148	17.933
SUB1360	NA	1347133	1350039	2907	NADH:flavin oxidoreductase / NADH oxidase family protein	203	25	8.6	0.7	88.9	113.836	14.019
SUB1361	aroD	1350054	1350809	756	3-dehydroquinate dehydratase	1	1	1.323	48	48	2.156	2.156
SUB1362	aroE	1351042	1351929	888	shikimate 5-dehydrogenase	54	4	4.505	36	96.7	99.131	7.343
SUB1363	NA	1351946	1353178	1233	major facilitator superfamily protein	111	22	17.843	0.5	97.2	146.753	29.086
SUB1364	NA	1353258	1354541	1284	major facilitator superfamily protein	14662	23	17.913	0.7	96.7	18614.7	29.2
SUB1365	NA	1354587	1355444	858	short chain dehydrogenase	80	5	5.828	68.6	80.8	151.995	9.5
SUB1366	NA	1355517	1356356	840	conserved hypothetical protein	205	9	10.714	2	98.9	397.834	17.466
SUB1367	NA	1356517	1357422	906	LysR family regulatory protein	249	16	17.66	2.2	91.7	448.021	28.788
SUB1368	NA	1357492	1358067	576	putative esterase	114	8	13.889	5.4	93.2	322.634	22.641
SUB1369	NA	1358045	1358653	609	acetyltransferase (GNAT) family protein	36	5	8.21	15.9	94.4	96.363	13.384
SUB1370	NA	1358789	1362013	3225	putative zinc carboxypeptidase	496	24	7.442	0.7	97.6	250.714	12.131
SUB1371	NA	1362487	1363842	1356	putative RNA methyltransferase	299	13	9.587	0.1	90.5	359.45	15.628
SUB1372	NA	1363920	1364696	777	RecX family protein	261	14	18.018	0.1	93.1	547.579	29.372
SUB1373	NA	1364777	1365310	534	conserved hypothetical protein	31	4	7.491	3.2	96.1	94.634	12.211
SUB1374	NA	1365369	1365683	315	conserved hypothetical protein	34	3	9.524	9.5	61.9	175.953	15.525
tRNA-Ile	tRNA-Ile	1365855	1365928	74	transfer RNA-Ile	0	0	0	NA	NA	0	0
tRNA-Thr	tRNA-Thr	1365979	1366051	73	transfer RNA-Thr	3	2	27.397	4.1	37	66.992	44.662
tRNA-Leu	tRNA-Leu	1366062	1366143	82	transfer RNA-Leu	0	0	0	NA	NA	0	0
tRNA-Lys	tRNA-Lys	1366149	1366221	73	transfer RNA-Lys	0	0	0	NA	NA	0	0
tRNA-Asp	tRNA-Asp	1366295	1366367	73	transfer RNA-Asp	0	0	0	NA	NA	0	0
tRNA-Val	tRNA-Val	1366386	1366458	73	transfer RNA-Val	0	0	0	NA	NA	0	0
5S ribosomal RNA_1366472	5S ribosomal RNA_1366472	1366472	1366591	120	5S ribosomal RNA	3	2	16.667	1.7	50	40.754	27.169
23S ribosomal RNA_1366794	23S ribosomal RNA_1366794	1366794	1369692	2899	23S ribosomal RNA	4	3	1.035	13.7	62.1	2.249	1.687
tRNA-Ala	tRNA-Ala	1369887	1369959	73	transfer RNA-Ala	0	0	0	NA	NA	0	0
16S ribosomal RNA_1370031	16S ribosomal RNA_1370031	1370031	1371574	1544	16S ribosomal RNA	0	0	0	NA	NA	0	0
SUB1375	NA	1371924	1372472	549	sigma 54 modulation protein / S30EA ribosomal protein	1	1	1.821	10.4	10.4	2.969	2.969
SUB1376	comFC	1372548	1373222	675	putative late competence protein	0	0	0	NA	NA	0	0
SUB1377	comFA	1373212	1374513	1302	putative late competence protein	14	4	3.072	5.6	53.7	17.528	5.008
SUB1378	NA	1374570	1375199	630	conserved hypothetical protein	39	3	4.762	66.5	93.8	100.914	7.763
SUB1379	cysM	1375308	1376240	933	putative cysteine synthase	145	7	7.503	47.8	96.1	253.346	12.23
SUB1380	NA	1376255	1376611	357	putative S1 RNA binding domain protein	99	5	14.006	8.1	95	452.058	22.831
SUB1381	NA	1376611	1378023	1413	cyclophilin type peptidyl-prolyl cis-trans isomerase protein	112	4	2.831	63.1	81.6	129.212	4.615
SUB1382	NA	1378045	1378686	642	response regulator protein	3	2	3.115	3.4	39.4	7.618	5.078
SUB1383	NA	1378679	1379683	1005	sensor histidine kinase	185	4	3.98	4.1	86.2	300.077	6.488
SUB1384	NA	1379680	1380375	696	putative membrane protein	35	9	12.931	5	85.3	81.976	21.08
SUB1385	stk1	1380493	1382379	1887	serine/threonine-protein kinase	10	2	1.06	24.1	82.4	8.639	1.728
SUB1386	NA	1382376	1383116	741	putative protein phosphatase	11	3	4.049	3.1	80.6	24.199	6.6
SUB1387	NA	1383154	1384476	1323	putative ribosomal RNA small subunit methyltransferase	431	15	11.338	2.6	95.5	531.061	18.482
SUB1388	fmt	1384466	1385401	936	methionyl-tRNA formyltransferase	39	6	6.41	30.3	91	67.923	10.45
SUB1389	priA	1385470	1387857	2388	putative primosomal protein N'	42	5	2.094	22.2	99.1	28.671	3.413
SUB1390	rpoZ	1387927	1388244	318	DNA-directed RNA polymerase omega chain	1	1	3.145	5.3	5.3	5.126	5.126
SUB1391	gmk	1388267	1388893	627	guanylate kinase	0	0	0	NA	NA	0	0
SUB1392	NA	1389009	1390616	1608	putative phosphohydrolase	31	6	3.731	26.3	75.4	31.427	6.083
SUB1393	NA	1390739	1391635	897	LysR family regulatory protein	34	5	5.574	13.7	78.5	61.789	9.087
SUB1394	atoB2	1391827	1393014	1188	acetyl-CoA acetyltransferase 2	4	2	1.684	8.7	94.9	5.489	2.744
SUB1395	atoD2	1393036	1393692	657	acetate CoA-transferase alpha subunit 2	3	2	3.044	1.4	19	7.444	4.962
SUB1396	atoA2	1393689	1394363	675	acetate CoA-transferase beta subunit 2	3	2	2.963	11.3	28.4	7.245	4.83
SUB1397	NA	1394379	1395158	780	putative D-beta-hydroxybutyrate dehydrogenase	9	4	5.128	8.2	63.8	18.809	8.36
SUB1398	NA	1395225	1396562	1338	putative permease	287	14	10.463	7.5	100	349.666	17.057
SUB1399	luxS	1396669	1397151	483	S-ribosylhomocysteinase	283	6	12.422	25.1	45.1	955.139	20.25
SUB1400	NA	1397194	1397532	339	hypothetical protein	0	0	0	NA	NA	0	0
SUB1401	NA	1397561	1397794	234	hypothetical protein	0	0	0	NA	NA	0	0
SUB1402	NA	1397970	1399484	1515	putative membrane protein	88	7	4.62	4.4	89.9	94.689	7.532
SUB1403	NA	1399489	1400649	1161	putative RNA methylase family protein	29	6	5.168	12.7	67.8	40.719	8.425
SUB1404	NA	1401094	1401417	324	DivIVA protein	0	0	0	NA	NA	0	0
SUB1405	NA	1401524	1402051	528	conserved hypothetical protein	0	0	0	NA	NA	0	0
SUB1406	recU	1402132	1402740	609	putative recombination protein U homologue	0	0	0	NA	NA	0	0
SUB1407	pbp1A	1402727	1404946	2220	putative penicillin-binding protein 1A	1	1	0.45	86.4	86.4	0.734	0.734
SUB1408	pepC	1404974	1406305	1332	aminopeptidase C	13	4	3.003	17.6	91.7	15.91	4.895
SUB1409	nadE	1406397	1407221	825	NH(3)-dependent NAD(+) synthetase	0	0	0	NA	NA	0	0
SUB1410	NA	1407205	1408683	1479	nicotinate phosphoribosyltransferase (NAPRTase) family protein	144	2	1.352	95.7	98.5	158.716	2.204
SUB1411	NA	1408794	1410188	1395	amino acid permease	23	10	7.168	16	93.9	26.877	11.686
SUB1412	NA	1410307	1411221	915	putative thioredoxin reductase	0	0	0	NA	NA	0	0
SUB1413	NA	1411283	1411507	225	putative membrane protein	0	0	0	NA	NA	0	0
SUB1414	NA	1411607	1412350	744	ABC transporter ATP-binding protein	3	1	1.344	8.9	8.9	6.573	2.191
SUB1415	NA	1412350	1413174	825	ABC transporter permease protein	0	0	0	NA	NA	0	0
SUB1416	NA	1413275	1414093	819	extracellular solute-binding protein	1889	4	4.884	46.3	66.3	3759.89	7.962
SUB1417	NA	1414228	1415571	1344	putative helicase	0	0	0	NA	NA	0	0
SUB1418	mraY	1415652	1416659	1008	phospho-N-acetylmuramoyl-pentapeptide-transfera se	0	0	0	NA	NA	0	0
SUB1419	pbpX	1416661	1418913	2253	putative penicillin binding protein 2x	0	0	0	NA	NA	0	0
SUB1420	ftsL	1418917	1419240	324	putative cell division protein	0	0	0	NA	NA	0	0
SUB1421	mraW	1419245	1420195	951	S-adenosyl-methyltransferase MraW	0	0	0	NA	NA	0	0
SUB1422	proA	1420278	1421528	1251	gamma-glutamyl phosphate reductase	2	2	1.599	54.9	65.3	2.606	2.606
SUB1423	proB	1421531	1422343	813	glutamate 5-kinase	2	2	2.46	54.2	96.2	4.01	4.01
SUB1424	NA	1422405	1424039	1635	putative membrane protein	257	11	6.728	9.7	92	256.237	10.967
SUB1425	NA	1424036	1424776	741	ABC transporter ATP-binding protein	26	2	2.699	53	92.4	57.198	4.4
SUB1426	NA	1424791	1425042	252	conserved hypothetical protein	151	2	7.937	59.5	98.8	976.795	12.938
SUB1427	tkt1	1425203	1427188	1986	putative transketolase 1	236	18	9.063	16.5	97	193.714	14.775
SUB1428	tal1	1427368	1428012	645	probable transaldolase 1	55	6	9.302	1.6	72.2	139.005	15.164
SUB1429	NA	1428148	1429602	1455	putative DNA-binding protein	14711	14	9.622	6	70.4	16481.9	15.685
SUB1430	NA	1429599	1430936	1338	pyridine nucleotide-disulphide oxidoreductase	180	6	4.484	7.2	99.9	219.303	7.31
SUB1431	glpF1	1431014	1431715	702	glycerol uptake facilitator protein 1	7	4	5.698	40.9	78.6	16.255	9.289
SUB1432	glpO	1431728	1433557	1830	alpha-glycerophosphate oxidase	99	6	3.279	22.3	83.6	88.188	5.345
SUB1433	glpK	1433581	1435083	1503	glycerol kinase	6	3	1.996	18.8	84.5	6.508	3.254
SUB1434	NA	1435225	1435506	282	conserved hypothetical protein	0	0	0	NA	NA	0	0
SUB1435	glyS	1435544	1437583	2040	glycyl-tRNA synthetase beta chain	0	0	0	NA	NA	0	0
SUB1436	glyQ	1437583	1438500	918	glycyl-tRNA synthetase alpha chain	0	0	0	NA	NA	0	0
SUB1438	NA	1439003	1439542	540	isoprenylcysteine carboxyl methyltransferase (ICMT) family protein	8	2	3.704	31.1	65	24.15	6.038
SUB1438A	NA	1439888	1440001	114	transposase (pseudogene)	0	0	0	NA	NA	0	0
SUB1440	NA	1440176	1440547	372	sugar phosphotransferase system (PTS), IIC component (fragment)	2	2	5.376	34.7	44.9	8.764	8.764
SUB1443	NA	1441452	1442600	1149	putative N-acetylglucosamine-6-phosphate deacetylase	9	2	1.741	84.5	88.2	12.769	2.838
SUB1444	NA	1442781	1443506	726	putative lipoprotein	383	7	9.642	9.9	88.6	859.982	15.718
SUB1445	NA	1443541	1444383	843	conserved hypothetical protein	19	4	4.745	1.5	42.7	36.741	7.735
SUB1446	NA	1444522	1445079	558	TetR family regulatory protein	169	7	12.545	5	96.4	493.719	20.45
SUB1447	NA	1445105	1445926	822	haloacid dehalogenase-like hydrolase	96	2	2.433	25.7	85.5	190.382	3.966
SUB1448	lacG1	1446027	1447430	1404	6-phospho-beta-galactosidase 1	76	9	6.41	18.5	98.6	88.242	10.45
SUB1450	lacE1	1447439	1448284	846	putative lactose-specific phosphotransferase system (PTS), IIBC component 1 (pseudogene)	25	5	5.91	1.3	32.2	48.172	9.634
SUB1451	lacF1	1449144	1449458	315	putative lactose-specific phosphotransferase system (PTS), IIA component 1	6	2	6.349	61.3	74.6	31.05	10.35
SUB1452	lacT1	1449469	1450302	834	transcription antiterminator LacT 1	10	1	1.199	17.3	17.3	19.546	1.955
SUB1453	lacX1	1450471	1451367	897	aldose 1-epimerase 1	75	11	12.263	3.1	86.7	136.3	19.991
SUB1454	lacD1	1451377	1452360	984	tagatose 1,6-diphosphate aldolase 1	19	7	7.114	2.7	66.5	31.476	11.597
SUB1455	lacC1	1452366	1453301	936	tagatose-6-phosphate kinase 1	43	6	6.41	4.5	95.8	74.889	10.45
SUB1456	lacB1	1453310	1453825	516	galactose-6-phosphate isomerase LacB subunit 1	154	4	7.752	23.1	86.4	486.517	12.637
SUB1457	lacA1	1453843	1454268	426	galactose-6-phosphate isomerase LacA subunit 1	8	1	2.347	3.1	3.1	30.613	3.827
SUB1458	NA	1454381	1455829	1449	sugar phosphotransferase system (PTS), galactitol-specific family, IIC component	17	9	6.211	32.3	95.9	19.125	10.125
SUB1459	NA	1455845	1456150	306	sugar phosphotransferase system (PTS), IIB component	0	0	0	NA	NA	0	0
SUB1460	NA	1456143	1456616	474	sugar phosphotransferase system (PTS), IIA component	2	2	4.219	69.4	98.9	6.878	6.878
SUB1461	lacR1	1456832	1457599	768	lactose phosphotransferase system repressor 1	20	2	2.604	44.7	55.7	42.452	4.245
SUB1462	copZ	1457627	1457827	201	putative copper chaperone	41	1	4.975	81.1	81.1	332.518	8.11
SUB1463	copA	1457840	1460071	2232	copper-transporting ATPase	709	16	7.168	3.4	88.8	517.821	11.686
SUB1464	copY	1460064	1460501	438	putative negative regulator of copper transport operon	11	5	11.416	8.7	74.4	40.94	18.609
SUB1465	rbfA	1460607	1460957	351	ribosome-binding factor A	0	0	0	NA	NA	0	0
SUB1466	infB	1461056	1463905	2850	translation initiation factor IF-2	0	0	0	NA	NA	0	0
SUB1467	NA	1463925	1464227	303	ribosomal protein L7Ae/L30e/S12e/Gadd45 family protein	0	0	0	NA	NA	0	0
SUB1468	NA	1464220	1464516	297	conserved hypothetical protein	1	1	3.367	32.3	32.3	5.489	5.489
SUB1469	nusA	1464532	1465680	1149	putative N utilization substance protein A	0	0	0	NA	NA	0	0
SUB1470	NA	1465736	1466212	477	conserved hypothetical protein	0	0	0	NA	NA	0	0
tRNA-Ser	tRNA-Ser	1466377	1466463	87	transfer RNA-Ser	0	0	0	NA	NA	0	0
SUB1471	NA	1466496	1467131	636	tRNA (guanine-N(7)-)-methyltransferase	12	4	6.289	10.4	82.1	30.758	10.253
SUB1472	NA	1467131	1467922	792	phosphotransferase enzyme family protein	0	0	0	NA	NA	0	0
SUB1473	NA	1467983	1469017	1035	ABC transporter protein EcsB	149	10	9.662	7.2	98.6	234.678	15.75
SUB1474	NA	1469019	1469744	726	ABC transporter ATP-binding protein	81	4	5.51	15.2	71.3	181.876	8.982
SUB1475	NA	1470020	1470439	420	HIT-family protein	8	2	4.762	45	70	31.05	7.763
SUB1476	NA	1470436	1470741	306	conserved hypothetical protein	0	0	0	NA	NA	0	0
SUB1477	NA	1470769	1472085	1317	LytR family regulatory protein	1	1	0.759	88.9	88.9	1.238	1.238
SUB1478	NA	1472094	1472615	522	acetyltransferase (GNAT) family protein	0	0	0	NA	NA	0	0
SUB1479	NA	1472608	1473051	444	putative P-loop hydrolase	0	0	0	NA	NA	0	0
SUB1480	NA	1473144	1474604	1461	putative permease	46	2	1.369	9	14.7	51.326	2.232
SUB1481	NA	1474849	1475661	813	putative haloacid dehalogenase-like hydrolase	371	7	8.61	53.4	98.9	743.893	14.036
SUB1482	manL	1476034	1477023	990	putative mannose-specific phosphotransferase system (PTS), IIAB component	18	2	2.02	12.9	72.5	29.639	3.293
SUB1483	manM	1477137	1477321	185	putative mannose-specific phosphotransferase system (PTS), IIC component (pseudogene)	3	2	10.811	15.7	38.4	26.435	17.623
SUB1485	manN	1477965	1478876	912	putative mannose-specific phosphotransferase system (PTS), IID component	32	5	5.482	0.8	75.4	57.198	8.937
SUB1486	NA	1478988	1479350	363	conserved hypothetical protein	6	1	2.755	86.2	86.2	26.945	4.491
SUB1487	NA	1479378	1480376	999	putative membrane protein	155	17	17.017	0.6	98	252.926	27.74
SUB1489	serS	1480748	1482025	1278	seryl-tRNA synthetase	0	0	0	NA	NA	0	0
SUB1490	accA	1482093	1482863	771	acetyl-coenzyme A carboxylase carboxyl transferase subunit alpha	0	0	0	NA	NA	0	0
SUB1491	accD	1482860	1483726	867	acetyl-coenzyme A carboxylase carboxyl transferase subunit beta	0	0	0	NA	NA	0	0
SUB1492	accC	1483735	1485099	1365	biotin carboxylase subunit of acetyl-CoA carboxylase	0	0	0	NA	NA	0	0
SUB1493	fabZ	1485127	1485549	423	(3R)-hydroxymyristoyl-[acyl carrier protein] dehydratase	0	0	0	NA	NA	0	0
SUB1494	fabE	1485546	1486013	468	biotin carboxyl carrier protein of acetyl-CoA carboxylase	0	0	0	NA	NA	0	0
SUB1495	fabF	1486017	1487249	1233	3-oxoacyl-[acyl-carrier-protein] synthase II	0	0	0	NA	NA	0	0
SUB1496	fabG	1487265	1487999	735	3-oxoacyl-[acyl-carrier protein] reductase	0	0	0	NA	NA	0	0
SUB1497	fabD	1487999	1488931	933	putative malonyl CoA-acyl carrier protein transacylase	0	0	0	NA	NA	0	0
SUB1498	fabK	1488955	1489926	972	enoyl-ACP reductase	0	0	0	NA	NA	0	0
SUB1499	acpP	1490081	1490305	225	acyl carrier protein (ACP)	0	0	0	NA	NA	0	0
SUB1500	fabH	1490368	1491342	975	3-oxoacyl-[acyl-carrier-protein] synthase III	0	0	0	NA	NA	0	0
SUB1501	NA	1491342	1491776	435	MarR family regulatory protein	0	0	0	NA	NA	0	0
SUB1502	NA	1491852	1492643	792	enoyl-CoA hydratase/isomerase family protein	1	1	1.263	73.4	73.4	2.058	2.058
SUB1503	dnaJ	1492836	1493969	1134	chaperone protein DnaJ	0	0	0	NA	NA	0	0
SUB1504	dnaK	1494409	1496235	1827	chaperone protein DnaK (heat shock protein 70)	0	0	0	NA	NA	0	0
SUB1505	grpE	1496351	1496929	579	GrpE protein (HSP-70 cofactor)	0	0	0	NA	NA	0	0
SUB1506	hrcA	1496974	1498008	1035	heat-inducible transcription repressor HrcA	6	1	0.966	48.5	48.5	9.45	1.575
SUB1507	NA	1498138	1498725	588	putative N-acetyl-muramidase	195	8	13.605	10	96.9	540.611	22.179
SUB1508	NA	1498722	1499468	747	putative D-alanyl-D-alanine carboxypeptidase	68	7	9.371	3.9	51	148.394	15.276
SUB1509	NA	1499452	1500162	711	phosphoglycerate mutase family protein	118	10	14.065	0.3	93.1	270.545	22.928
SUB1510	NA	1500301	1500462	162	CsbD-like protein	1	1	6.173	9.3	9.3	10.063	10.063
SUB1511	NA	1500566	1501903	1338	conserved hypothetical protein	8	2	1.495	85.8	93.9	9.747	2.437
SUB1512	NA	1501913	1502179	267	conserved hypothetical protein	18	2	7.491	43.4	77.2	109.898	12.211
SUB1513	cspC	1502700	1502903	204	cold shock protein CspC	0	0	0	NA	NA	0	0
SUB1514	NA	1503005	1503241	237	transglycosylase associated protein	0	0	0	NA	NA	0	0
SUB1515	NA	1503299	1504225	927	putative membrane protein	201	9	9.709	10.7	90.2	353.463	15.827
SUB1516	gatB	1504294	1505733	1440	glutamyl-tRNA amidotransferase subunit B	0	0	0	NA	NA	0	0
SUB1517	gatA	1505733	1507199	1467	glutamyl-tRNA amidotransferase subunit A	0	0	0	NA	NA	0	0
SUB1518	gatC	1507199	1507501	303	glutamyl-tRNA amidotransferase subunit C	0	0	0	NA	NA	0	0
SUB1519	ppdK	1507658	1510303	2646	pyruvate, phosphate dikinase	312	20	7.559	1	88.3	192.217	12.322
SUB1520	NA	1510315	1511130	816	conserved hypothetical protein	24	2	2.451	28.2	57.7	47.946	3.995
SUB1521	NA	1511143	1511772	630	putative DNA-binding protein	3	1	1.587	88.4	88.4	7.763	2.588
SUB1522	NA	1511908	1512249	342	3-hydroxybutyryl-CoA dehydrogenase (fragment)	3	2	5.848	82.2	94.4	14.3	9.533
SUB1523	NA	1512357	1512653	297	conserved hypothetical protein	18	4	13.468	11.1	96.3	98.797	21.955
SUB1524	NA	1512646	1514301	1656	putative pyridine nucleotide-disulphide oxidoreductase	272	6	3.623	6.8	95.4	267.754	5.906
SUB1525	NA	1514312	1514650	339	conserved hypothetical protein	52	4	11.799	25.7	89.7	250.052	19.235
SUB1526	NA	1514789	1515049	261	conserved hypothetical protein	1	1	3.831	17.6	17.6	6.246	6.246
SUB1527	NA	1515116	1515664	549	isochorismatase family protein	84	8	14.572	48.5	77	249.422	23.754
SUB1528	codY	1515808	1516590	783	GTP-sensing transcriptional pleiotropic repressor	1	1	1.277	22.1	22.1	2.082	2.082
SUB1529	NA	1516786	1518000	1215	putative aminotransferase	0	0	0	NA	NA	0	0
SUB1530	NA	1518195	1518647	453	putative universal stress protein	34	2	4.415	18.8	93.6	122.351	7.197
SUB1531	NA	1518680	1520068	1389	haloacid dehalogenase-like hydrolase	16	6	4.32	0.8	87.4	18.778	7.042
SUB1532	asnB	1520140	1521102	963	putative L-asparaginase	8	5	5.192	13.3	57.8	13.542	8.464
SUB1533	NA	1521141	1522058	918	aldo/keto reductase family protein	5	3	3.268	25.3	57.2	8.879	5.327
SUB1534	recG	1522164	1524179	2016	ATP-dependent DNA helicase	6	1	0.496	85.7	85.7	4.852	0.809
SUB1535	alr	1524242	1525348	1107	alanine racemase	0	0	0	NA	NA	0	0
SUB1536	acpS	1525345	1525701	357	holo-[acyl-carrier protein] synthase	0	0	0	NA	NA	0	0
SUB1537	secA	1525815	1528343	2529	putative preprotein SecA subunit	0	0	0	NA	NA	0	0
SUB1538	pmi	1528486	1529436	951	mannose-6-phosphate isomerase	16	1	1.052	48.8	48.8	27.426	1.714
SUB1539	NA	1529461	1530879	1419	putative beta-glucosidase	18	3	2.114	27.5	96.2	20.678	3.446
SUB1540	NA	1530942	1532234	1293	sugar phosphotransferase system (PTS), IIC component	2	2	1.547	0.9	53.4	2.521	2.521
SUB1541	NA	1532325	1533101	777	RpiR family regulatory protein	16	3	3.861	77.9	96.9	33.568	6.294
SUB1542	scrK1	1533208	1534089	882	fructokinase 1	201	6	6.803	32.3	97.6	371.496	11.089
SUB1543	scrA	1534226	1536094	1869	putative sucrose-specific phosphotransferase system (PTS), IIABC component	33	11	5.886	8.1	88.3	28.783	9.594
SUB1544	scrB	1536279	1537718	1440	putative sucrose-6-phosphate hydrolase	162	6	4.167	43.2	96.4	183.392	6.792
SUB1545	scrR	1537724	1538689	966	putative sucrose operon repressor	378	14	14.493	3	87.4	637.884	23.625
SUB1546	nusB	1538728	1539156	429	N utilization substance protein B homolog (NusB protein)	5	1	2.331	70.6	70.6	18.999	3.8
SUB1547	NA	1539149	1539538	390	conserved hypothetical protein	0	0	0	NA	NA	0	0
SUB1548	efp	1539581	1540138	558	elongation factor P (EF-P)	6	2	3.584	62.4	88.2	17.528	5.843
SUB1549	NA	1540254	1540709	456	putative cytidine and deoxycytidylate deaminase	34	3	6.579	57.9	84.9	121.546	10.725
SUB1550	NA	1540747	1541820	1074	putative metallopeptidase	408	7	6.518	3	81.8	619.274	10.625
SUB1551	uvrA	1542058	1544880	2823	UvrABC system protein A (UvrA protein)	79	8	2.834	7.6	66.2	45.619	4.62
SUB1552	NA	1545103	1546047	945	CorA-like Mg2+ transporter protein	0	0	0	NA	NA	0	0
SUB1553	NA	1546332	1546997	666	putative membrane protein	136	5	7.508	10.2	66.4	332.883	12.238
SUB1555	rpsR	1547332	1547571	240	30S ribosomal protein S18	0	0	0	NA	NA	0	0
SUB1556	ssb	1547625	1548116	492	single strand binding protein (SSB)	0	0	0	NA	NA	0	0
SUB1557	rpsF	1548137	1548427	291	30S ribosomal protein S6	0	0	0	NA	NA	0	0
SUB1558	NA	1548680	1549807	1128	putative A/G-specific adenine glycosylase	100	4	3.546	64.5	83.3	144.517	5.781
SUB1559	NA	1549819	1550133	315	putative thioredoxin	0	0	0	NA	NA	0	0
SUB1560	mutS2	1550245	1552578	2334	putative DNA mismatch repair protein	20	5	2.142	57.2	65.2	13.969	3.492
SUB1561	NA	1552647	1553192	546	putative membrane protein	13	1	1.832	63.7	63.7	38.813	2.986
SUB1562	NA	1553195	1553503	309	conserved hypothetical protein	0	0	0	NA	NA	0	0
SUB1563	NA	1553623	1554528	906	ribonuclease HIII	13	2	2.208	65.7	83.7	23.391	3.599
SUB1564	spi	1554543	1555136	594	putative signal peptidase I	0	0	0	NA	NA	0	0
SUB1565	NA	1555192	1557615	2424	conserved hypothetical protein	271	12	4.95	15.3	99.8	182.248	8.07
SUB1566	NA	1557696	1558163	468	putative membrane protein	24	1	2.137	68.8	68.8	83.597	3.483
SUB1567	dinB	1558187	1559281	1095	DNA polymerase IV	28	7	6.393	0.1	86.6	41.684	10.421
SUB1568	pfl	1559489	1561816	2328	formate acetyltransferase	2641	16	6.873	14.3	96.4	1849.32	11.204
SUB1569	NA	1561873	1562319	447	acetyltransferase (GNAT) family protein	11	3	6.711	7.4	78.3	40.116	10.941
SUB1570	NA	1562361	1563305	945	putative beta-lactamase	10	2	2.116	82.2	82.9	17.25	3.45
SUB1571	NA	1563290	1564042	753	conserved hypothetical protein	19	2	2.656	58.2	94.3	41.133	4.33
SUB1572	NA	1564156	1565064	909	putative membrane protein	9	2	2.2	21.9	34.2	16.14	3.587
SUB1573	gla	1565079	1565927	849	glycerol facilitator-aquaporin	19	3	3.534	45.3	91.9	36.482	5.76
SUB1574	pepXP	1566050	1568326	2277	Xaa-Pro dipeptidyl-peptidase	451	14	6.148	24.3	99.8	322.88	10.023
SUB1575	NA	1568359	1568703	345	conserved hypothetical protein	4	2	5.797	1.2	57.7	18.9	9.45
SUB1576	NA	1568736	1568966	231	putative DNA-binding protein	0	0	0	NA	NA	0	0
SUB1577	NA	1569142	1569492	351	putative DNA-binding protein	0	0	0	NA	NA	0	0
SUB1578	NA	1569753	1569851	99	putative membrane protein	0	0	0	NA	NA	0	0
SUB1579	NA	1569895	1571331	1437	6-phospho-beta-glucosidase 7	83	9	6.263	3.1	95.6	94.156	10.21
SUB1580	NA	1571354	1571695	342	putative membrane protein	5	1	2.924	37.1	37.1	23.833	4.767
SUB1581	NA	1571692	1572036	345	putative membrane protein	31	3	8.696	15.4	64.9	146.477	14.175
SUB1582	NA	1572204	1573091	888	RpiR family regulatory protein	16	4	4.505	11.8	99.2	29.372	7.343
SUB1583	NA	1573176	1574819	1644	conserved hypothetical protein	24	6	3.65	9.1	99.5	23.798	5.949
SUB1584	NA	1574853	1576244	1392	putative carboxylase subunit	5943	12	8.621	0.1	94.2	6959.75	14.053
SUB1585	citX	1576246	1576803	558	puatative apo-citrate lyase phosphoribosyl-dephospho-CoA transferase	229	3	5.376	57.7	95	669.004	8.764
SUB1586	citF	1576796	1578328	1533	putative citrate lyase alpha subunit	303	5	3.262	56.2	91.1	322.202	5.317
SUB1587	citE	1578331	1578537	207	putative citrate lyase beta subunit (pseudogene)	8	1	4.831	86.5	86.5	63.001	7.875
SUB1589	citD	1579203	1579508	306	putative citrate lyase acyl carrier protein	112	2	6.536	93.8	99	596.656	10.655
SUB1590	NA	1579562	1579693	132	putative membrane protein	1	1	7.576	34.1	34.1	12.35	12.35
SUB1591	gcdB	1579724	1580845	1122	putative Na+-transporting glutaconyl-CoA decarboxylase beta subunit	1	1	0.891	1	1	1.453	1.453
SUB1592	NA	1580893	1581300	408	putative decarboxylase gamma chain	19	4	9.804	9.6	85.5	75.914	15.982
SUB1593	NA	1581323	1581643	321	conserved hypothetical protein	13	4	12.461	4.4	77.3	66.018	20.313
SUB1594	NA	1581989	1582177	189	putative Mg2+/citrate transporter (fragment)	0	0	0	NA	NA	0	0
SUB1596	NA	1582405	1582683	279	putative membrane protein	187	7	25.09	16.8	95.7	1092.61	40.9
SUB1597	NA	1582862	1582966	105	hypothetical protein	3	1	9.524	11.4	11.4	46.576	15.525
SUB1598	NA	1583048	1583215	168	hypothetical protein	0	0	0	NA	NA	0	0
SUB1599	NA	1583468	1583950	483	sensor histidine kinase (fragment)	145	5	10.352	37.9	59	489.382	16.875
SUB1600	NA	1584064	1584285	222	putative transposase (fragment)	162	3	13.514	18.5	69.8	1189.57	22.029
SUB1601	kgdA	1584419	1585066	648	putative KHG/KDPG aldolase [includes: 4-hydroxy-2-oxoglutarate aldolase 2-dehydro-3-deoxy-phosphogluconate aldolase]	23	5	7.716	4	90.6	57.86	12.578
SUB1602	NA	1585053	1586027	975	putative sugar kinase	592	7	7.179	40.3	98.5	989.793	11.704
SUB1603	NA	1586024	1586779	756	conserved hypothetical protein	41	8	10.582	39.6	95.6	88.408	17.25
SUB1604	idnO	1586844	1587650	807	putative gluconate 5-dehydrogenase	55	4	4.957	43.2	65.1	111.101	8.08
SUB1605	kdgT	1587664	1588707	1044	2-keto-3-deoxygluconate permease	37	4	3.831	2.8	43	57.773	6.246
SUB1606	kduI	1588758	1589603	846	4-deoxy-l-threo-5-hexosulose-uronate ketol-isomerase	9	4	4.728	0.7	71.2	17.342	7.708
SUB1607	NA	1589798	1590805	1008	LacI family regulatory protein	93	13	12.897	1.4	99.1	150.401	21.024
SUB1607A	NA	1590970	1591080	111	hypothetical protein	64	1	9.009	85.6	85.6	939.906	14.686
SUB1608	NA	1591279	1591596	318	putative plasmid replication protein (pseudogene)	8	2	6.289	9.7	89.9	41.01	10.253
SUB1609	NA	1591849	1592031	183	putative DNA-binding protein (pseudogene)	14	2	10.929	39.9	41.5	124.711	17.816
SUB1610	NA	1592097	1593248	1152	putative integrase	64	12	10.417	0.3	96.9	90.564	16.981
SUB1611	NA	1593326	1593625	300	conserved hypothetical protein	120	5	16.667	1	45	652.059	27.169
SUB1612	NA	1593668	1594258	591	putative exonuclease	62	2	3.384	10	34.5	171.014	5.517
SUB1613	NA	1594307	1594834	528	putative DNA-binding protein	0	0	0	NA	NA	0	0
SUB1614	NA	1595189	1596361	1173	putative membrane protein	15	6	5.115	1.7	82.9	20.846	8.338
SUB1615	rpsN	1596531	1596800	270	30S ribosomal protein S14	0	0	0	NA	NA	0	0
SUB1616	NA	1596914	1597927	1014	putative glycoprotease	0	0	0	NA	NA	0	0
SUB1617	NA	1597917	1598342	426	acetyltransferase (GNAT) family protein	0	0	0	NA	NA	0	0
SUB1618	NA	1598350	1599042	693	glycoprotease family protein	0	0	0	NA	NA	0	0
SUB1619	NA	1599323	1599553	231	conserved hypothetical protein	0	0	0	NA	NA	0	0
SUB1620	NA	1599555	1601237	1683	metallo-beta-lactamase superfamily protein	0	0	0	NA	NA	0	0
SUB1621	dppF	1601335	1602270	936	di-tripeptide transporter ATP-binding protein	9	2	2.137	44.8	77.8	15.675	3.483
SUB1622	dppD	1602270	1603316	1047	di-tripeptide transporter ATP-binding protein	144	9	8.596	0.6	89.7	224.204	14.013
SUB1623	dppC	1603328	1604359	1032	di-tripeptide transporter permease protein	8	3	2.907	18	49.3	12.637	4.739
SUB1624	dppB	1604369	1605283	915	di-tripeptide transport system permease protein	493	15	16.393	12.6	99.6	878.321	26.724
SUB1625	dppA	1605358	1607016	1659	putative peptide binding protein	41	6	3.617	7.7	88.2	40.287	5.896
SUB1626	glnA	1607239	1608585	1347	putative glutamine synthetase	67	4	2.97	53.7	95.8	81.084	4.841
SUB1627	glnR	1608628	1608999	372	MerR family regulatory protein	6	1	2.688	87.6	87.6	26.293	4.382
SUB1628	NA	1609087	1609596	510	putative membrane protein	13	4	7.843	43.7	89.2	41.553	12.785
SUB1629	pgk	1610189	1611385	1197	phosphoglycerate kinase	0	0	0	NA	NA	0	0
SUB1630	plr	1611535	1612545	1011	glyceraldehyde-3-phosphate dehydrogenase	0	0	0	NA	NA	0	0
SUB1631	fus	1612856	1614934	2079	elongation factor G (EF-G)	0	0	0	NA	NA	0	0
SUB1632	rpsG	1615088	1615558	471	30S ribosomal protein S7	0	0	0	NA	NA	0	0
SUB1633	rpsL	1615579	1615992	414	30S ribosomal protein S12	0	0	0	NA	NA	0	0
SUB1635	NA	1616180	1618816	2637	putative membrane anchored protein	2	1	0.379	92.4	92.4	1.236	0.618
SUB1636	purR	1618842	1619660	819	putative pur operon repressor	17	3	3.663	5.1	94.5	33.837	5.971
SUB1637	NA	1619795	1620733	939	putative 3'-5' exoribonuclease	30	4	4.26	9.8	50.1	52.081	6.944
SUB1638	NA	1620723	1621994	1272	RmuC family protein	56	4	3.145	8.6	96.3	71.768	5.126
SUB1639	thiN	1621996	1622628	633	putative thiamin pyrophosphokinase	1	1	1.58	65.2	65.2	2.575	2.575
SUB1640	rpe	1622621	1623283	663	putative ribulose-phosphate 3-epimerase	0	0	0	NA	NA	0	0
SUB1641	engC	1623292	1624164	873	probable GTPase EngC	0	0	0	NA	NA	0	0
SUB1642	NA	1624411	1625913	1503	major facilitator superfamily protein	21	4	2.661	38	82.2	22.777	4.338
SUB1643	NA	1625915	1626631	717	putative membrane protein	61	1	1.395	54.1	54.1	138.688	2.274
SUB1644	ksgA	1626663	1627535	873	dimethyladenosine transferase	9	3	3.436	3.8	35.6	16.806	5.602
SUB1645	NA	1627732	1628256	525	putative exported protein	7	3	5.714	30.3	93.3	21.735	9.315
SUB1646	NA	1628241	1628423	183	putative membrane protein	8	2	10.929	56.8	87.4	71.263	17.816
SUB1647	NA	1628479	1629066	588	conserved hypothetical protein	4	1	1.701	85.5	85.5	11.089	2.772
SUB1648	NA	1629035	1629829	795	TatD related DNase	11	1	1.258	89.8	89.8	22.556	2.051
SUB1649	NA	1629902	1630057	156	hypothetical protein	0	0	0	NA	NA	0	0
SUB1650	NA	1630186	1630998	813	putative transcription regulator	16	3	3.69	11.8	96.4	32.082	6.015
SUB1651	NA	1631017	1631997	981	acetyl xylan esterase (AXE1) family protein	23	5	5.097	23.1	99.2	38.22	8.309
SUB1652	NA	1631994	1632893	900	ROK family protein	350	9	10	17	94.7	633.947	16.301
SUB1653	nanH	1632911	1633828	918	putative N-acetylneuraminate lyase	50	2	2.179	31.4	88.9	88.788	3.552
SUB1654	NA	1633831	1634316	486	conserved hypothetical protein	1	1	2.058	4.9	4.9	3.354	3.354
SUB1655	NA	1634338	1635693	1356	extracellular solute-binding lipoprotein	3	1	0.737	98.5	98.5	3.607	1.202
SUB1656	NA	1635740	1636576	837	putative transport system permease	19	4	4.779	17	90	37.005	7.79
SUB1657	NA	1636585	1637478	894	putative transport system permease	44	3	3.356	15.7	47.2	80.231	5.47
SUB1658	NA	1637494	1638198	705	putative N-acetylmannosamine-6-phosphate 2-epimerase	63	2	2.837	52.6	98.9	145.673	4.625
SUB1659A	rpmH	1638404	1638538	135	50S ribosomal protein L34	0	0	0	NA	NA	0	0
SUB1660	NA	1639424	1640062	639	putative exported protein	133	9	14.085	4.1	64.3	339.295	22.96
SUB1661	NA	1640463	1640867	405	putative membrane protein	26	3	7.407	17.5	36	104.652	12.075
SUB1662	NA	1640878	1641327	450	putative DNA-binding protein	4	2	4.444	29.1	52	14.49	7.245
SUB1663	NA	1641433	1642278	846	ABC-2 type transporter membrane protein	70	4	4.728	40	98.1	134.882	7.708
SUB1664	sagG	1642275	1643129	855	ABC transporter ATP-binding protein	192	5	5.848	6	83.2	366.068	9.533
SUB1665	NA	1643722	1644669	948	putative ssDNA-binding protein	15	4	4.219	21.4	96.2	25.793	6.878
SUB1666	NA	1644682	1645494	813	membrane protein OxaA 1 precursor	29	3	3.69	20.2	88.9	58.148	6.015
SUB1667	rnpA	1645478	1645837	360	ribonuclease P protein component	0	0	0	NA	NA	0	0
SUB1668	argH	1645925	1647307	1383	argininosuccinate lyase	45812	20	14.461	20.5	88.6	53998.8	23.574
SUB1669	argG	1647304	1648503	1200	argininosuccinate synthase	56	8	6.667	14.2	92.8	76.074	10.868
SUB1670	fasA	1648972	1649709	738	response regulator protein	36	7	9.485	15.3	79.8	79.519	15.462
SUB1671	NA	1649711	1651021	1311	putative sensor kinase	69	5	3.814	11.2	78.9	85.797	6.217
SUB1672	NA	1651018	1651899	882	putative sensor kinase (pseudogene)	259	5	5.669	16	62.8	478.694	9.241
SUB1674	NA	1652443	1653759	1317	sensor histidine kinase	63	10	7.593	1.8	67	77.98	12.378
SUB1675	NA	1653743	1655065	1323	putative sensor kinase	115	15	11.338	6.7	99.5	141.698	18.482
SUB1676	NA	1655179	1656513	1335	sensor histidine kinase	218	10	7.491	28.5	92.1	266.197	12.211
SUB1677	NA	1656513	1656923	411	sensor histidine kinase (pseudogene)	1	1	2.433	28.7	28.7	3.966	3.966
SUB1679	gltX	1657952	1659397	1446	glutamyl-tRNA synthetase	0	0	0	NA	NA	0	0
SUB1680	NA	1659581	1660294	714	conserved hypothetical protein	28	5	7.003	21.3	78.4	63.927	11.416
SUB1681	NA	1660489	1660986	498	putative carbonic anhydrase	0	0	0	NA	NA	0	0
SUB1682	sms	1661146	1662513	1368	putative DNA repair protein	24	4	2.924	29.6	95.2	28.599	4.767
SUB1683	NA	1662561	1663007	447	deoxyuridine 5'-triphosphate nucleotidohydrolase	0	0	0	NA	NA	0	0
SUB1684	NA	1663122	1663481	360	putative membrane protein	17	2	5.556	1.1	31.4	76.979	9.056
SUB1685	NA	1663670	1664272	603	putative NADPH-dependent FMN reductase	2	2	3.317	33.2	53.9	5.407	5.407
SUB1686	NA	1664291	1665538	1248	putative NADPH-dependent FMN reductase	36	7	5.609	1.5	95.6	47.024	9.143
SUB1687	NA	1665815	1666336	522	putative exported protein	16	2	3.831	32.8	73	49.966	6.246
SUB1688	NA	1666620	1668404	1785	ABC transporter ATP-binding membrane protein	20	5	2.801	2.6	79	18.265	4.566
SUB1689	NA	1668404	1670113	1710	ABC transporter ATP-binding membrane protein	141	4	2.339	5.4	85	134.416	3.813
SUB1690	NA	1670106	1670558	453	MarR family regulatory protein	1	1	2.208	31.1	31.1	3.599	3.599
SUB1691	gpsA	1670746	1671762	1017	glycerol-3-phosphate dehydrogenase [NAD(P)+]	0	0	0	NA	NA	0	0
SUB1692	hasC	1671792	1672706	915	UTP--glucose-1-phosphate uridylyltransferase	0	0	0	NA	NA	0	0
SUB1693	NA	1672735	1673409	675	rhomboid family membrane protein	38	2	2.963	34.1	79.9	91.771	4.83
SUB1694	NA	1673406	1673933	528	5-formyltetrahydrofolate cyclo-ligase family protein	245	6	11.364	1.7	46.4	756.414	18.524
SUB1695	NA	1674051	1675409	1359	MATE family efflux protein	185	5	3.679	19.8	99.2	221.911	5.998
SUB1696	hasB1	1675606	1676811	1206	UDP-glucose 6-dehydrogenase 1	155	10	8.292	1.5	84.1	209.513	13.517
SUB1697	hasA	1676836	1678089	1254	hyaluronan synthase	147	13	10.367	5.4	96.5	191.094	16.899
SUB1698	NA	1678271	1679401	1131	putative peptidase	532	8	7.073	12.7	89.5	766.79	11.531
SUB1699	NA	1679466	1680164	699	putative transferase	10	1	1.431	3	3	23.321	2.332
SUB1700	srlB	1680312	1680677	366	putative glucitol/sorbitol-specific phosphotransferase system (PTS), IIA component	1	1	2.732	73.2	73.2	4.454	4.454
SUB1701	srlE	1680718	1681707	990	putative glucitol/sorbitol-specific phosphotransferase system (PTS), IIBC component	6	2	2.02	42.7	55.7	9.88	3.293
SUB1702	srlA	1681726	1682274	549	putative glucitol/sorbitol-specific phosphotransferase system (PTS), IIC2 component	1	1	1.821	100	100	2.969	2.969
SUB1703	gutM	1682287	1682763	477	glucitol operon activator protein	1	1	2.096	70.4	70.4	3.418	3.418
SUB1704	NA	1682763	1684634	1872	transcription antiterminator	36	4	2.137	0.9	21.8	31.349	3.483
SUB1705	sorD	1684657	1685457	801	sorbitol-6-phosphate 2-dehydrogenase	149	4	4.994	7	97.8	303.236	8.141
SUB1706	pgi	1685656	1687005	1350	glucose-6-phosphate isomerase	10	1	0.741	99.8	99.8	12.075	1.208
SUB1707	NA	1687285	1687788	504	putative deaminase	0	0	0	NA	NA	0	0
SUB1708	NA	1687788	1688567	780	metallo-beta-lactamase superfamily protein	25	2	2.564	33.6	63.1	52.248	4.18
SUB1709	NA	1688656	1689201	546	BioY family protein	53	1	1.832	92.9	92.9	158.238	2.986
SUB1710	NA	1689204	1689524	321	CHY zinc finger protein	0	0	0	NA	NA	0	0
SUB1711	tgt	1689619	1690761	1143	queuine tRNA-ribosyltransferase	25	6	5.249	34	59.2	35.655	8.557
SUB1713	NA	1690959	1691771	813	putative membrane protein	46	4	4.92	10.8	81.4	92.235	8.02
SUB1714	NA	1691799	1692269	471	ferric uptake regulator family protein	9	1	2.123	76.4	76.4	31.149	3.461
SUB1715	NA	1692313	1692747	435	putative CoA binding protein	19	3	6.897	20	58.6	71.202	11.242
SUB1716	polA	1692950	1695595	2646	DNA polymerase I	3	2	0.756	81	85.6	1.848	1.232
SUB1717	NA	1695701	1697428	1728	putative glycine-betaine binding permease protein	62	5	2.894	7.6	56.8	58.489	4.717
SUB1718	NA	1697445	1698722	1278	putative glycine betaine transport ATP-binding protein	71	7	5.477	4.9	93.4	90.564	8.929
SUB1719	NA	1699015	1699899	885	conserved hypothetical protein	52	3	3.39	40.7	91.5	95.783	5.526
SUB1720	NA	1700012	1701103	1092	conserved hypothetical protein	86	5	4.579	40.9	94.8	128.382	7.464
SUB1721	NA	1701284	1702948	1665	putative transcriptional antiterminator	6	1	0.601	84.2	84.2	5.874	0.979
SUB1722	NA	1703127	1703840	714	L-ribulose 5-phosphate 4-epimerase	7	3	4.202	21.8	55.9	15.982	6.849
SUB1723	NA	1703840	1704703	864	putative hexulose-6-phosphate isomerase	123	4	4.63	80.2	93.3	232.07	7.547
SUB1724	NA	1704708	1705373	666	putative hexulose-6-phosphate synthase	19	1	1.502	73.1	73.1	46.506	2.448
SUB1725	NA	1705430	1705915	486	sugar phosphotransferase system (PTS), IIA component	81	3	6.173	3.1	27.2	271.691	10.063
SUB1726	NA	1706007	1706285	279	sugar phosphotransferase system (PTS), lactose/cellobiose-specific family, IIB component	47	2	7.168	35.1	52.7	274.613	11.686
SUB1727	NA	1706363	1707796	1434	putative sugar-specific permease, SgaT/UlaA family	55	5	3.487	56.8	98	62.523	5.684
SUB1728	NA	1707949	1709010	1062	putative glycerate kinase	43	2	1.883	56.7	92.7	66.004	3.07
SUB1729	leuS	1709081	1711582	2502	leucyl-tRNA synthetase	0	0	0	NA	NA	0	0
SUB1730	NA	1711718	1712827	1110	putative surface-anchored protein	137	5	4.505	12.8	89.1	201.199	7.343
SUB1731	nusG	1713039	1713581	543	transcription antitermination factor	13	1	1.842	80.1	80.1	39.027	3.002
SUB1732	NA	1713727	1713906	180	putative preprotein translocase SecE subunit	0	0	0	NA	NA	0	0
SUB1732A	NA	1713918	1714070	153	50S ribosomal protein L33	0	0	0	NA	NA	0	0
SUB1733	pbp2A	1714120	1716444	2325	penicillin-binding protein 2a	89	4	1.72	27.5	71.5	62.401	2.805
SUB1734	NA	1716477	1716863	387	conserved hypothetical protein	2	2	5.168	6.5	32.6	8.425	8.425
SUB1735	NA	1717080	1717268	189	conserved hypothetical protein	128	1	5.291	86.8	86.8	1104.02	8.625
SUB1736	NA	1717255	1718139	885	RNA pseudouridylate synthase	509	6	6.78	1.6	83.1	937.566	11.052
SUB1737	NA	1718153	1719790	1638	putative exported protein	1883	16	9.768	1.6	97.1	1873.97	15.923
SUB1738	NA	1719987	1721483	1497	putative dipeptidase	145	7	4.676	10.2	98.1	157.897	7.623
SUB1739	NA	1721591	1723633	2043	putative surface-anchored protein (pseudogene)	31	7	3.426	14.7	97.8	24.735	5.585
SUB1741	groEL	1725110	1726738	1629	60 kDa chaperonin	3	2	1.228	73.9	99.8	3.002	2.001
SUB1742	groES	1726784	1727071	288	10 kDa chaperonin	0	0	0	NA	NA	0	0
SUB1743	clpC	1727213	1729654	2442	putative stress response-related Clp ATPase	62	11	4.505	13.3	95.1	41.388	7.343
SUB1744	ctsR	1729654	1730115	462	transcriptional regulator	0	0	0	NA	NA	0	0
SUB1745	csp	1730329	1730532	204	cold shock protein	0	0	0	NA	NA	0	0
SUB1746	NA	1730820	1731089	270	conserved hypothetical protein	18	1	3.704	82.6	82.6	108.677	6.038
SUB1747	NA	1731091	1733160	2070	putative membrane protein	397	8	3.865	13.9	72.9	312.642	6.3
SUB1748	NA	1733286	1734248	963	putative dioxygenase	8	3	3.115	68.8	80.5	13.542	5.078
SUB1749	NA	1734258	1735178	921	putative dioxygenase	0	0	0	NA	NA	0	0
SUB1750	NA	1735165	1735773	609	conserved hypothetical protein	4	1	1.642	68.8	68.8	10.707	2.677
SUB1751	NA	1735785	1736381	597	putative phospholipase/carboxylesterase	0	0	0	NA	NA	0	0
tRNA-Cys	tRNA-Cys	1736619	1736689	71	transfer RNA-Cys	0	0	0	NA	NA	0	0
SUB1752	ahpC	1736978	1737541	564	alkyl hydroperoxide reductase subunit C	10	2	3.546	69.3	92.9	28.903	5.781
SUB1753	ndh	1737580	1739112	1533	NADH dehydrogenase	3	1	0.652	83.5	83.5	3.19	1.063
SUB1754	rpsB	1739337	1740104	768	30S ribosomal protein S2	0	0	0	NA	NA	0	0
SUB1755	tsf	1740243	1741283	1041	elongation factor Ts	84	1	0.961	90	90	131.539	1.566
SUB1756	pepO	1741360	1743255	1896	putative endopeptidase O	267	10	5.274	22	84.2	229.562	8.598
SUB1757	NA	1743384	1744313	930	putative transketolase subunit	3	2	2.151	28.4	33.2	5.259	3.506
SUB1758	NA	1744310	1745167	858	putative transketolase subunit	1	1	1.166	8.3	8.3	1.9	1.9
SUB1759	NA	1745170	1746513	1344	putative sugar-specific permease, SgaT/UlaA family	5	2	1.488	41.3	97.7	6.065	2.426
SUB1760	NA	1746526	1746810	285	sugar phosphotransferase system (PTS), lactose/cellobiose-specific family, IIB component	0	0	0	NA	NA	0	0
SUB1761	NA	1746815	1748857	2043	putative PTS multi-domain regulator	73	4	1.958	60.7	77.3	58.248	3.192
SUB1762	treA	1749090	1750721	1632	putative trehalose-6-phosphate hydrolase	0	0	0	NA	NA	0	0
SUB1763	NA	1750789	1752774	1986	sugar phosphotransferase system (PTS), IIABC component	54	10	5.035	27.5	91.2	44.324	8.208
SUB1764	NA	1752994	1753707	714	GntR family regulatory protein	6	1	1.401	66	66	13.699	2.283
SUB1765	NA	1753726	1754052	327	transcriptional regulator protein	130	1	3.058	65.4	65.4	648.071	4.985
SUB1766	NA	1754255	1755115	861	glyoxalase/bleomycin resistance protein/dioxygenase superfamily protein	236	5	5.807	4.2	57.4	446.824	9.467
SUB1767	NA	1755168	1755899	732	conserved hypothetical protein	15	2	2.732	83.9	96.6	33.405	4.454
SUB1768	nrdG	1756014	1756628	615	putative anaerobic ribonucleoside-triphosphate reductase activating protein	158	3	4.878	40.2	69.6	418.802	7.952
SUB1769	NA	1756633	1757136	504	acetyltransferase (GNAT) family protein	83	1	1.984	95	95	268.457	3.234
SUB1770	NA	1757105	1758085	981	putative oxidoreductase	13	1	1.019	32.9	32.9	21.602	1.662
SUB1771	NA	1758111	1758260	150	conserved hypothetical protein	2	1	6.667	26.7	26.7	21.735	10.868
SUB1772	nrdD	1758366	1760561	2196	anaerobic ribonucleoside-triphosphate reductase	2	2	0.911	10.2	81.6	1.485	1.485
SUB1773	NA	1760662	1762224	1563	putative membrane protein	408	13	8.317	4.5	81.1	425.528	13.558
SUB1774	NA	1762380	1762685	306	conserved hypothetical protein	53	3	9.804	75.8	99.3	282.346	15.982
SUB1775	NA	1762696	1763115	420	putative Holliday junction resolvase	0	0	0	NA	NA	0	0
SUB1776	NA	1763112	1763381	270	conserved hypothetical protein	0	0	0	NA	NA	0	0
SUB1777	NA	1763497	1763895	399	regulatory protein Spx	3	2	5.013	39.3	39.8	12.257	8.171
SUB1778	recA	1764211	1765350	1140	RecA recombinase (recombinase A)	0	0	0	NA	NA	0	0
SUB1779	cinA	1765432	1766703	1272	CinA-like protein	26	2	1.572	41	42.3	33.321	2.563
SUB1780	tag	1766794	1767348	555	DNA-3-methyladenine glycosylase I	0	0	0	NA	NA	0	0
SUB1781	ruvA	1767353	1767946	594	Holliday junction DNA helicase RuvA	0	0	0	NA	NA	0	0
SUB1782	lmrP	1767948	1769171	1224	putative transporter protein	5	2	1.634	19.1	39.9	6.659	2.664
SUB1783	mutL	1769181	1771163	1983	DNA mismatch repair protein MutL	2	1	0.504	89.1	89.1	1.644	0.822
SUB1784	NA	1771381	1771890	510	putative exported protein	0	0	0	NA	NA	0	0
SUB1785	NA	1772117	1772977	861	PauA protein precursor (streptokinase precursor)	166	2	2.323	14.6	74	314.291	3.787
SUB1786	mutS	1773067	1775610	2544	DNA mismatch repair protein MutS	24	6	2.358	28	83.7	15.379	3.845
SUB1787	NA	1775597	1775950	354	conserved hypothetical protein	0	0	0	NA	NA	0	0
SUB1788	argR	1775947	1776384	438	putative arginine repressor	4	2	4.566	21	24.7	14.887	7.444
SUB1789	argS	1776668	1778356	1689	arginyl-tRNA synthetase	0	0	0	NA	NA	0	0
SUB1790	NA	1778401	1779279	879	putative membrane protein	20	2	2.275	62.8	95.1	37.091	3.709
SUB1791	NA	1779326	1780210	885	putative membrane protein	5	1	1.13	67	67	9.21	1.842
SUB1792	NA	1780225	1781166	942	putative membrane protein	1	1	1.062	84.1	84.1	1.731	1.731
SUB1793	aspS	1781159	1782907	1749	aspartyl-tRNA synthetase	0	0	0	NA	NA	0	0
SUB1794	hisS	1783130	1784407	1278	histidyl-tRNA synthetase	0	0	0	NA	NA	0	0
SUB1795	rpmF	1784664	1784846	183	50S ribosomal protein L32	0	0	0	NA	NA	0	0
SUB1796	rpmG	1784862	1785011	150	50S ribosomal protein L33	0	0	0	NA	NA	0	0
SUB1797	NA	1785310	1785804	495	NUDIX hydrolase	0	0	0	NA	NA	0	0
SUB1798	NA	1785838	1785939	102	putative DNA-binding membrane protein (pseudogene)	0	0	0	NA	NA	0	0
SUB1799	NA	1786622	1787464	843	putative membrane protein	0	0	0	NA	NA	0	0
SUB1800	NA	1787494	1789686	2193	conserved hypothetical protein	1	1	0.456	2.9	2.9	0.743	0.743
SUB1801	NA	1789808	1791382	1575	putative coenzyme A transferase	35	4	2.54	12.1	88.8	36.226	4.14
SUB1802	NA	1791409	1792947	1539	putative fatty-acid CoA ligase	10	2	1.3	37	65	10.592	2.118
SUB1803	NA	1792995	1795043	2049	putative fusion protein (3-hydroxyacyl-CoA dehydrogenase and enoyl-CoA hydratase/isomerase family protein)	256	9	4.392	0.8	95.5	203.669	7.16
SUB1804	thlA	1795067	1796317	1251	acetyl-CoA acetyltransferase	53	7	5.596	46.8	99.6	69.063	9.122
SUB1805	NA	1796397	1797614	1218	putative acyl-CoA dehydrogenase	0	0	0	NA	NA	0	0
SUB1806	hbd	1797655	1798518	864	3-hydroxybutyryl-CoA dehydrogenase	32	2	2.315	45	55.6	60.376	3.773
SUB1807	NA	1798668	1798895	228	putative thioredoxin	0	0	0	NA	NA	0	0
SUB1808	NA	1799021	1799983	963	putative permease	4	2	2.077	21.2	88.1	6.771	3.386
SUB1809	NA	1800066	1800338	273	ArsR family regulatory protein	72	1	3.663	98.2	98.2	429.929	5.971
SUB1810	NA	1800427	1801038	612	NUDIX hydrolase	3	1	1.634	67.2	67.2	7.991	2.664
SUB1811	NA	1801235	1801561	327	PadR family regulatory protein	0	0	0	NA	NA	0	0
SUB1812	NA	1801548	1802132	585	putative membrane protein	0	0	0	NA	NA	0	0
SUB1813	NA	1802129	1803037	909	putative exported protein	1	1	1.1	43.8	43.8	1.793	1.793
SUB1814	NA	1803075	1803431	357	putative membrane protein	0	0	0	NA	NA	0	0
SUB1815	NA	1803440	1805719	2280	putative membrane protein	195	8	3.509	2.2	73.9	139.421	5.72
SUB1816	NA	1805850	1806389	540	TetR family regulatory protein	14	4	7.407	28.7	79.1	42.263	12.075
SUB1817	NA	1806465	1806626	162	conserved hypothetical protein (fragment)	0	0	0	NA	NA	0	0
SUB1818	NA	1806935	1808176	1242	Fic protein family phage protein	17	2	1.61	64	83.9	22.313	2.625
SUB1819	NA	1808319	1808492	174	hypothetical phage protein	0	0	0	NA	NA	0	0
SUB1820	NA	1808618	1808818	201	hypothetical phage protein	0	0	0	NA	NA	0	0
SUB1821	NA	1808926	1809270	345	hypothetical phage protein	23	1	2.899	34.5	34.5	108.677	4.725
SUB1822	NA	1809435	1809764	330	hypothetical phage protein	5	2	6.061	35.5	87	24.699	9.88
SUB1823	NA	1809858	1810049	192	hypothetical phage protein	2	2	10.417	58.3	87	16.981	16.981
SUB1824	NA	1810126	1810401	276	phage membrane protein	2	1	3.623	32.6	32.6	11.813	5.906
SUB1825	NA	1810911	1811210	300	hypothetical phage protein	1	1	3.333	92	92	5.434	5.434
SUB1826	NA	1811453	1811875	423	putative autolysin regulatory protein	0	0	0	NA	NA	0	0
SUB1827	NA	1812018	1812236	219	hypothetical phage protein	0	0	0	NA	NA	0	0
SUB1828	NA	1812227	1812715	489	hypothetical phage protein	69	2	4.09	5.3	13.9	230.021	6.667
SUB1829	NA	1812789	1813406	618	hypothetical phage protein	103	3	4.854	60.7	90.3	271.691	7.913
SUB1830	NA	1813434	1814294	861	hypothetical phage protein	103	5	5.807	17	67.5	195.012	9.467
SUB1831	NA	1814342	1814611	270	putative DNA-binding phage protein	26	3	11.111	4.1	82.2	156.977	18.113
SUB1832	NA	1814613	1814951	339	putative DNA-binding phage protein	30	2	5.9	46	96.8	144.261	9.617
SUB1832A	NA	1814962	1815153	192	putative phage membrane protein	0	0	0	NA	NA	0	0
SUB1834	NA	1815135	1815317	183	hypothetical phage protein	3	1	5.464	47.5	47.5	26.724	8.908
SUB1835	NA	1815310	1815594	285	hypothetical phage protein	56	3	10.526	11.2	26	320.31	17.159
SUB1836	NA	1815887	1816180	294	hypothetical phage protein	6	1	3.401	48	48	33.268	5.545
SUB1837	NA	1816199	1816816	618	hypothetical phage protein	4	1	1.618	33.8	33.8	10.551	2.638
SUB1838	NA	1816828	1817013	186	putative DNA-binding phage protein	2	1	5.376	70.4	70.4	17.528	8.764
SUB1839	NA	1817175	1817876	702	putative DNA-binding phage protein	1	1	1.425	85.5	85.5	2.322	2.322
SUB1840	NA	1817988	1819154	1167	phage integrase	756	16	13.71	20.5	95	1056.04	22.35
SUB1841	rpsD	1819245	1819856	612	30S ribosomal protein S4	0	0	0	NA	NA	0	0
SUB1842	veg	1820177	1820449	273	conserved hypothetical protein	0	0	0	NA	NA	0	0
SUB1843	dnaC	1820461	1821822	1362	replicative DNA helicase	0	0	0	NA	NA	0	0
SUB1844	rplI	1821857	1822309	453	50S ribosomal protein L9	0	0	0	NA	NA	0	0
SUB1845	NA	1822309	1824279	1971	DHH family protein	0	0	0	NA	NA	0	0
SUB1846	gidA	1824367	1826268	1902	glucose inhibited division protein A	0	0	0	NA	NA	0	0
SUB1847	NA	1826623	1827744	1122	putative tRNA (5-methylaminomethyl-2-thiouridylate)-methyltransferase	0	0	0	NA	NA	0	0
SUB1848	sdhB	1827951	1828622	672	putative L-serine dehydratase, beta chain	0	0	0	NA	NA	0	0
SUB1849	sdhA	1828634	1829506	873	putative L-serine dehydratase, alpha chain	0	0	0	NA	NA	0	0
SUB1850	NA	1829512	1830156	645	putative 5'-nucleotidase	1	1	1.55	70.5	70.5	2.527	2.527
SUB1851	NA	1830169	1830819	651	putative transglycosylase protein	3	1	1.536	26.9	26.9	7.512	2.504
SUB1852	NA	1830964	1831770	807	putative cobalt transport protein	0	0	0	NA	NA	0	0
SUB1853	NA	1831763	1832605	843	ABC transporter ATP-binding protein	0	0	0	NA	NA	0	0
SUB1854	NA	1832581	1833420	840	ABC transporter ATP-binding protein	0	0	0	NA	NA	0	0
SUB1855	pgsA	1833423	1833965	543	putative CDP-diacylglycerol--glycerol-3-phosphate 3-phosphatidyltransferase	0	0	0	NA	NA	0	0
SUB1856	NA	1833975	1835018	1044	putative membrane protein	0	0	0	NA	NA	0	0
SUB1857	NA	1835069	1836352	1284	putative protease	15	2	1.558	36.9	57.9	19.044	2.539
SUB1858	NA	1836349	1837596	1248	conserved hypothetical protein	0	0	0	NA	NA	0	0
SUB1859	NA	1837972	1838361	390	conserved hypothetical protein	0	0	0	NA	NA	0	0
SUB1860	recF	1838364	1839458	1095	DNA replication and repair protein RecF	8	4	3.653	1.3	51	11.91	5.955
SUB1861	NA	1839470	1840333	864	putative sugar uptake protein	48	4	4.63	5.9	87.4	90.564	7.547
SUB1862	guaB	1840521	1842002	1482	inosine-5'-monophosphate dehydrogenase	37	5	3.374	35.6	74.8	40.699	5.5
SUB1863	trsA	1842244	1843266	1023	tryptophanyl-tRNA synthetase	0	0	0	NA	NA	0	0
SUB1864	NA	1843662	1844534	873	putative membrane protein	14	4	4.582	22.7	89.1	26.142	7.469
SUB1865	NA	1844613	1846232	1620	ABC transporter, ATP-binding protein	5	1	0.617	95.4	95.4	5.031	1.006
SUB1866	NA	1846291	1848861	2571	putative membrane protein	6	3	1.167	11.5	98.8	3.804	1.902
tRNA-Asn	tRNA-Asn	1848889	1848962	74	transfer RNA-Asn	8	1	13.514	56.8	56.8	176.232	22.029
tRNA-Glu	tRNA-Glu	1848999	1849070	72	transfer RNA-Glu	0	0	0	NA	NA	0	0
tRNA-Arg	tRNA-Arg	1849270	1849343	74	transfer RNA-Arg	3	1	13.514	81.9	81.9	66.087	22.029
SUB1867	NA	1849397	1849876	480	conserved hypothetical protein	6	1	2.083	54	54	20.377	3.396
SUB1868	htrA	1850062	1851264	1203	serine protease	5	3	2.494	15.4	70.9	6.775	4.065
SUB1869	NA	1851342	1852118	777	putative chromosome partitioning protein	0	0	0	NA	NA	0	0

## Sheet: EcoR1
Locus	Gene	Start	Stop	CDS_length	Product	Total_number_of_insertions	Number_of_unique_insertion_positions(>=1 x coverage)	Unique_insertions_per1KbCDS(>=1 x coverage)	First_unique_insertion_centile_position(>=1 x coverage)	Last_unique_insertion_centile_position(>=1 x coverage)	Normalised_Reads_Mapped (NRM_score)	Normalised_Insertions_Mapped (NIM_score)
SUB0001	dnaA	1	1356	1356	chromosomal replication initiator protein	1	1	0.737	11.5	11.5	0.787	0.787
SUB0002	dnaN	1510	2646	1137	DNA polymerase III, beta chain	0	0	0	NA	NA	0	0
SUB0003	NA	2720	2929	210	conserved hypothetical protein	0	0	0	NA	NA	0	0
SUB0004	NA	3036	3443	408	putative DNA-binding protein	31	2	4.902	10	24	81.082	5.231
SUB0005	NA	3524	4639	1116	putative GTP-binding protein	0	0	0	NA	NA	0	0
SUB0006	pth	4712	5281	570	peptidyl-tRNA hydrolase	0	0	0	NA	NA	0	0
SUB0007	trcF	5285	8785	3501	putative transcription-repair coupling factor	1	1	0.286	37.7	37.7	0.305	0.305
SUB0008	NA	8772	10259	1488	putative polysaccharide biosynthesis protein	1	1	0.672	4.4	4.4	0.717	0.717
SUB0009	NA	10288	10560	273	S4 domain containing protein	0	0	0	NA	NA	0	0
SUB0010	NA	10547	10918	372	putative septum formation initiator protein	0	0	0	NA	NA	0	0
SUB0011	NA	10920	11048	129	conserved hypothetical protein	0	0	0	NA	NA	0	0
SUB0012	NA	11051	12337	1287	putative exported protein	20	1	0.777	73.4	73.4	16.583	0.829
SUB0013	NA	12334	13617	1284	PP-loop family protein	0	0	0	NA	NA	0	0
SUB0014	hpt	13622	14164	543	hypoxanthine-guanine phosphoribosyltransferase	0	0	0	NA	NA	0	0
SUB0015	ftsH	14186	16153	1968	putative cell division protease FtsH	3	1	0.508	98.8	98.8	1.627	0.542
SUB0016	NA	16258	17646	1389	putative amino acid permease	829	17	12.239	14.8	92.1	636.906	13.061
16S ribosomal RNA_18012	16S ribosomal RNA_18012	18012	19555	1544	16S ribosomal RNA	7	3	1.943	10	32.1	4.838	2.073
23S ribosomal RNA_19894	23S ribosomal RNA_19894	19894	22792	2899	23S ribosomal RNA	0	0	0	NA	NA	0	0
5S ribosomal RNA_22995	5S ribosomal RNA_22995	22995	23114	120	5S ribosomal RNA	0	0	0	NA	NA	0	0
tRNA-Pro	tRNA-Pro	23884	23957	74	transfer RNA-Pro	0	0	0	NA	NA	0	0
SUB0017	NA	24761	25579	819	rod shape-determining protein MreC	0	0	0	NA	NA	0	0
SUB0018	NA	25583	26083	501	putative membrane protein	1	1	1.996	69.1	69.1	2.13	2.13
SUB0019	NA	26179	27456	1278	putative amidase	6	1	0.782	98.5	98.5	5.01	0.835
SUB0020	prsA1	27565	28524	960	ribose-phosphate pyrophosphokinase 1	0	0	0	NA	NA	0	0
SUB0021	NA	28615	29793	1179	putative aminotransferase	23	4	3.393	15.4	54.6	20.818	3.621
SUB0022	recO	29783	30556	774	DNA repair protein RecO	0	0	0	NA	NA	0	0
SUB0023	plsX	30656	31663	1008	fatty acid/phospholipid synthesis protein	0	0	0	NA	NA	0	0
SUB0024	NA	31656	31901	246	putative acyl carrier protein	0	0	0	NA	NA	0	0
SUB0025	purC	32047	32751	705	phosphoribosylaminoimidazole-succinocarboxamide synthase	2	2	2.837	4	9.9	3.027	3.027
SUB0026	NA	32804	36532	3729	putative phosphoribosylformylglycinamidine synthase protein	4	3	0.805	10.8	65.9	1.145	0.859
SUB0027	purF	36566	38020	1455	putative amidophosphoribosyltransferase precursor	1141	2	1.375	81.2	81.3	836.846	1.467
SUB0028	purM	38555	39577	1023	phosphoribosylformylglycinamidine cyclo-ligase	2	1	0.978	21.8	21.8	2.086	1.043
SUB0029	purN	39574	40128	555	phosphoribosylglycinamide formyltransferase	3	3	5.405	17.7	62	5.768	5.768
SUB0030	purH	40198	41745	1548	bifunctional purine biosynthesis protein PurH [includes: phosphoribosylaminoimidazolecarboxamide formyltransferase IMP cyclohydrolase]	33	3	1.938	32.4	88.2	22.749	2.068
SUB0031	NA	41809	42093	285	response regulator protein (pseudogene)	0	0	0	NA	NA	0	0
SUB0032	ublA	42852	43082	231	putative bacteriocin	16	4	17.316	12.6	79.7	73.915	18.479
SUB0033	ublB	43172	44779	1608	putative membrane protein	263	2	1.244	95.4	97.8	174.539	1.327
SUB0034	ublC	44760	45305	546	putative membrane protein	1	1	1.832	20	20	1.954	1.954
SUB0035	ublD	45305	45946	642	ABC transporter ATP-binding protein	0	0	0	NA	NA	0	0
SUB0036	ublE	45943	46209	267	putative membrane protein	6	2	7.491	11.6	39.7	23.981	7.994
SUB0037A	NA	46237	46416	180	bifunctional purine biosynthesis protein purH [includes: phosphoribosylaminoimidazolecarboxamide formyltransferase IMP cyclohydrolase] (fragment)	0	0	0	NA	NA	0	0
SUB0038	NA	46744	47475	732	GntR family regulatory protein	148	4	5.464	4	16.3	215.761	5.831
SUB0039	agaS	47494	48669	1176	putative tagatose-6-phosphate aldose/ketose isomerase	44	5	4.252	1.3	77.2	39.927	4.537
SUB0040	lacD3	48680	49660	981	tagatose 1,6-diphosphate aldolase 3	173	7	7.136	22	91.4	188.191	7.615
SUB0041	NA	49693	50409	717	GntR family regulatory protein	350	10	13.947	8.5	85.6	520.921	14.883
SUB0042	NA	50546	52330	1785	putative beta-galactosidase precursor	0	0	0	NA	NA	0	0
SUB0043	NA	52327	52815	489	sugar phosphotransferase system (PTS), sorbose subfamily, IIB component	0	0	0	NA	NA	0	0
SUB0044	NA	52841	53722	882	sugar phosphotransferase system (PTS), sorbose-specific family, IIC component	0	0	0	NA	NA	0	0
SUB0045	NA	53709	54527	819	sugar phosphotransferase system (PTS), mannose/fructose/sorbose family, IID component	0	0	0	NA	NA	0	0
SUB0046	NA	54529	54936	408	sugar phosphotransferase system (PTS), fructose family, IIA component	0	0	0	NA	NA	0	0
SUB0048	NA	55082	56170	1089	putative amidase	6	2	1.837	23.1	25.5	5.88	1.96
SUB0049	NA	56241	56516	276	putative membrane protein	45	3	10.87	5.4	97.5	173.991	11.599
SUB0051	NA	56703	56948	246	hypothetical protein	14	1	4.065	64.2	64.2	60.732	4.338
SUB0052	NA	56977	57336	360	putative membrane protein	119	2	5.556	78.3	85.8	352.75	5.929
SUB0053	purD	57454	58716	1263	phosphoribosylamine-glycine ligase	99	5	3.959	10.1	29.3	83.648	4.225
SUB0054	purE	58762	59250	489	putative phosphoribosylaminoimidazole carboxylase catalytic subunit	10	1	2.045	71.4	71.4	21.823	2.182
SUB0055	purK	59237	60310	1074	putative phosphoribosylaminoimidazole carboxylase ATPase subunit	188	1	0.931	94.7	94.7	186.8	0.994
SUB0056	purB	60624	61916	1293	adenylosuccinate lyase	2	2	1.547	0.9	3.4	1.651	1.651
SUB0057	NA	62014	62949	936	putative DNA-binding protein	0	0	0	NA	NA	0	0
SUB0058	NA	62977	63147	171	putative membrane protein	0	0	0	NA	NA	0	0
SUB0059	ruvB	63179	64183	1005	Holliday junction DNA helicase, subunit B	0	0	0	NA	NA	0	0
SUB0060	NA	64434	64862	429	putative phosphotyrosine protein phosphatase	0	0	0	NA	NA	0	0
SUB0061	NA	64867	65280	414	putative membrane protein	0	0	0	NA	NA	0	0
SUB0062	NA	65277	67055	1779	acyltransferase family protein	0	0	0	NA	NA	0	0
SUB0063	adhE	67208	69856	2649	aldehyde-alcohol dehydrogenase 2 [includes: alcohol dehydrogenase acetaldehyde dehydrogenase]	63	3	1.133	7.9	99.1	25.379	1.209
SUB0064	NA	69910	70095	186	hypothetical protein	0	0	0	NA	NA	0	0
SUB0065	NA	70212	71699	1488	putative threonine synthase	14	1	0.672	99	99	10.04	0.717
SUB0066	NA	71736	73022	1287	multi antimicrobial extrusion (MATE) family transporter	90	2	1.554	26.1	28.6	74.625	1.658
SUB0067	rpsJ	73216	73524	309	30S ribosomal protein S10	0	0	0	NA	NA	0	0
SUB0068	rplC	73629	74255	627	50S ribosomal protein L3	0	0	0	NA	NA	0	0
SUB0069	rplD	74279	74902	624	50S ribosomal protein L4	0	0	0	NA	NA	0	0
SUB0070	rplW	74902	75198	297	50S ribosomal protein L23	0	0	0	NA	NA	0	0
SUB0071	rplB	75216	76049	834	50S ribosomal protein L2	0	0	0	NA	NA	0	0
SUB0072	rpsS	76146	76424	279	30S ribosomal protein S19	0	0	0	NA	NA	0	0
SUB0073	rplV	76440	76784	345	50S ribosomal protein L22	0	0	0	NA	NA	0	0
SUB0074	rpsC	76797	77450	654	30S ribosomal protein S3	0	0	0	NA	NA	0	0
SUB0075	rplP	77454	77867	414	50S ribosomal protein L16	0	0	0	NA	NA	0	0
SUB0076	rpmC	77877	78083	207	50S ribosomal protein L29	0	0	0	NA	NA	0	0
SUB0077	rpsQ	78111	78371	261	30S ribosomal protein S17	1	1	3.831	9.6	9.6	4.089	4.089
SUB0078	rplN	78396	78764	369	50S ribosomal protein L14	0	0	0	NA	NA	0	0
SUB0079	rplX	78848	79153	306	50S ribosomal protein L24	0	0	0	NA	NA	0	0
SUB0080	rplE	79177	79719	543	50S ribosomal protein L5	0	0	0	NA	NA	0	0
SUB0081	rpsN	79735	79920	186	30S ribosomal protein S14	0	0	0	NA	NA	0	0
SUB0082	rpsH	80076	80474	399	30S ribosomal protein S8	0	0	0	NA	NA	0	0
SUB0083	rplF	80641	81177	537	50S ribosomal protein L6	0	0	0	NA	NA	0	0
SUB0084	rplR	81266	81631	366	50S ribosomal protein L18	0	0	0	NA	NA	0	0
SUB0085	rpsE	81650	82144	495	30S ribosomal protein S5	0	0	0	NA	NA	0	0
SUB0086	rpmD	82159	82341	183	50S ribosomal protein L30	0	0	0	NA	NA	0	0
SUB0087	rplO	82464	82904	441	50S ribosomal protein L15	0	0	0	NA	NA	0	0
SUB0088	secY	82921	84225	1305	preprotein translocase SecY subunit	0	0	0	NA	NA	0	0
SUB0089	adk	84364	85005	642	adenylate kinase	0	0	0	NA	NA	0	0
SUB0090	infA	85124	85342	219	translation initiation factor IF-1	0	0	0	NA	NA	0	0
SUB0091	rpmJ	85368	85484	117	50S ribosomal protein L36	0	0	0	NA	NA	0	0
SUB0092	rpsM	85502	85867	366	30S ribosomal protein S13	0	0	0	NA	NA	0	0
SUB0093	rpsK	85885	86268	384	30S ribosomal protein S11	0	0	0	NA	NA	0	0
SUB0094	rpoA	86314	87252	939	DNA-directed RNA polymerase alpha chain	0	0	0	NA	NA	0	0
SUB0095	rplQ	87267	87653	387	50S ribosomal protein L17	0	0	0	NA	NA	0	0
16S ribosomal RNA_88250	16S ribosomal RNA_88250	88250	89793	1544	16S ribosomal RNA	4	1	0.648	10	10	2.765	0.691
23S ribosomal RNA_90132	23S ribosomal RNA_90132	90132	93030	2899	23S ribosomal RNA	3	1	0.345	96.7	96.7	1.104	0.368
5S ribosomal RNA_93233	5S ribosomal RNA_93233	93233	93352	120	5S ribosomal RNA	0	0	0	NA	NA	0	0
tRNA-Gly	tRNA-Gly	93448	93518	71	transfer RNA-Gly	0	0	0	NA	NA	0	0
tRNA-Met	tRNA-Met	93817	93890	74	transfer RNA-Met	0	0	0	NA	NA	0	0
tRNA-Phe	tRNA-Phe	93912	93984	73	transfer RNA-Phe	0	0	0	NA	NA	0	0
tRNA-Trp	tRNA-Trp	94088	94158	71	transfer RNA-Trp	0	0	0	NA	NA	0	0
tRNA-His	tRNA-His	94170	94242	73	transfer RNA-His	0	0	0	NA	NA	0	0
SUB0096	NA	94502	94675	174	AraC family regulatory protein (fragment)	563	2	11.494	75.3	84.5	3452.88	12.266
SUB0098	NA	95099	95620	522	putative lipoprotein	1507	16	30.651	4.6	96.6	3080.82	32.709
SUB0099	NA	96231	96719	489	pyridoxamine 5'-phosphate oxidase protein	336	4	8.18	10	83.2	733.252	8.729
SUB0100	NA	97054	97371	318	putative membrane protein	0	0	0	NA	NA	0	0
SUB0101	NA	97545	98591	1047	zinc-binding dehydrogenase	3	1	0.955	38.7	38.7	3.058	1.019
SUB0102	NA	98802	99701	900	UbiA prenyltransferase family protein	0	0	0	NA	NA	0	0
SUB0103	NA	99734	100945	1212	pyridine nucleotide-disulphide oxidoreductase	95	8	6.601	7.8	97.2	83.646	7.044
SUB0104	cydA	101027	102454	1428	cytochrome d ubiquinol oxidase subunit I	205	13	9.104	6.9	84.5	153.196	9.715
SUB0105	cydB	102454	103473	1020	cytochrome d ubiquinol oxidase subunit II	0	0	0	NA	NA	0	0
SUB0106	cydC	103473	105191	1719	ABC transporter ATP-binding membrane protein	15	3	1.745	20.9	98.3	9.312	1.862
SUB0107	cydD	105184	106929	1746	ABC transporter ATP-binding membrane protein	125	5	2.864	11.1	90.3	76.399	3.056
SUB0108	NA	106961	107941	981	polyprenyl synthetase	13	3	3.058	8.9	74.8	14.142	3.263
SUB0109	ispE	108150	109001	852	4-diphosphocytidyl-2-c-methyl-D-erythritol kinase	0	0	0	NA	NA	0	0
SUB0110	NA	109062	109505	444	MarR-family regulatory protein	0	0	0	NA	NA	0	0
SUB0111	NA	109510	110211	702	ABC transporter ATP-binding protein	0	0	0	NA	NA	0	0
SUB0112	NA	110211	111026	816	ABC transporter permease protein	1	1	1.225	93.6	93.6	1.308	1.308
SUB0113	tyrS	111086	112342	1257	putative tyrosyl-tRNA synthetase	0	0	0	NA	NA	0	0
SUB0114	pbp1B	112434	114752	2319	putative penicillin-binding protein 1B	1	1	0.431	66.7	66.7	0.46	0.46
SUB0115	rpoB	115016	118582	3567	DNA-directed RNA polymerase beta chain	0	0	0	NA	NA	0	0
SUB0116	rpoC	118674	122312	3639	DNA-directed RNA polymerase beta' chain	0	0	0	NA	NA	0	0
SUB0117	NA	122367	122798	432	conserved hypothetical protein	0	0	0	NA	NA	0	0
SUB0118	NA	122871	123812	942	putative competence protein	0	0	0	NA	NA	0	0
SUB0119	NA	123688	124779	1092	putative competence protein	1	1	0.916	89.4	89.4	0.977	0.977
SUB0120	comYC	124780	125103	324	putative competence protein	0	0	0	NA	NA	0	0
SUB0121	NA	125057	125494	438	putative competence protein	0	0	0	NA	NA	0	0
SUB0122	NA	125466	125765	300	putative exported protein	0	0	0	NA	NA	0	0
SUB0123	NA	125725	126180	456	putative membrane protein	1	1	2.193	70.2	70.2	2.34	2.34
SUB0124	NA	126158	126517	360	putative exported protein	0	0	0	NA	NA	0	0
SUB0125	NA	126562	127518	957	conserved hypothetical protein	62	5	5.225	9.1	87.9	69.136	5.575
SUB0126	ackA	127574	128764	1191	acetate kinase	328	4	3.359	12.5	68.8	293.89	3.584
SUB0127	NA	128882	129085	204	putative DNA-binding protein	0	0	0	NA	NA	0	0
SUB0128	NA	129087	129539	453	putative membrane protein	6	2	4.415	33.3	50.1	14.134	4.711
SUB0129	NA	129548	130201	654	CAAX amino terminal protease family membrane protein	169	2	3.058	88.2	96.5	275.76	3.263
SUB0130	proC	130227	130997	771	putative pyrroline-5-carboxylate reductase	3	2	2.594	31.3	76.5	4.152	2.768
SUB0131	pepA	131019	132083	1065	putative glutamyl-aminopeptidase	155	7	6.573	7	96.3	155.312	7.014
SUB0132	NA	132223	132519	297	putative exported protein	322	3	10.101	31.3	68.4	1156.97	10.779
SUB0133	NA	132512	132826	315	putative thioredoxin	0	0	0	NA	NA	0	0
SUB0134	NA	132845	133471	627	putative tRNA-binding protein	10	2	3.19	31.3	46.1	17.02	3.404
SUB0135	fruA	133665	137474	3810	putative fructan beta-fructosidase precursor	18	3	0.787	0.4	92.6	5.042	0.84
SUB0136	NA	137638	138036	399	putative single stranded DNA-binding protein	0	0	0	NA	NA	0	0
SUB0137	NA	138527	139486	960	putative lipoprotein	0	0	0	NA	NA	0	0
SUB0138	NA	139503	140465	963	putative lipoprotein	2	2	2.077	0.7	21.9	2.216	2.216
SUB0139	NA	140502	141386	885	transport system permease protein	0	0	0	NA	NA	0	0
SUB0140	NA	141395	142198	804	ABC transporter ATP-binding protein	0	0	0	NA	NA	0	0
SUB0141	NA	142403	143044	642	putative deoxyadenosine kinase protein	0	0	0	NA	NA	0	0
SUB0142	NA	143063	144040	978	putative tRNA-dihydrouridine synthase	0	0	0	NA	NA	0	0
SUB0143	NA	144027	144899	873	33 kDa chaperonin (heat shock protein 33 homolog)	0	0	0	NA	NA	0	0
SUB0144	NA	145040	146539	1500	putative Mga-like regulatory protein	1	1	0.667	62.7	62.7	0.711	0.711
SUB0145	lbp	146844	148391	1548	lactoferrin binding protein	5	1	0.646	56.1	56.1	3.447	0.689
SUB0146	gshA	148492	150753	2262	putative glutamate--cysteine ligase	181	11	4.863	8.3	56.2	85.39	5.189
SUB0147	NA	150950	151243	294	prophage maintenance system killer protein (fragment)	205	3	10.204	66	91.5	744.097	10.889
SUB0148	NA	151234	151491	258	conserved hypothetical protein	3	1	3.876	94.2	94.2	12.409	4.136
SUB0149	NA	151522	151653	132	hypothetical protein	0	0	0	NA	NA	0	0
SUB0150	NA	151684	152934	1251	conserved hypothetical protein	50	4	3.197	1	75.7	42.652	3.412
SUB0151	NA	152943	153803	861	putative membrane protein	0	0	0	NA	NA	0	0
SUB0152	purA	154158	155450	1293	adenylosuccinate synthetase	0	0	0	NA	NA	0	0
SUB0153	NA	155574	155747	174	conserved hypothetical protein	0	0	0	NA	NA	0	0
SUB0154	NA	155829	156185	357	conserved hypothetical protein	0	0	0	NA	NA	0	0
SUB0155	NA	156412	157455	1044	basic membrane protein	1	1	0.958	33.5	33.5	1.022	1.022
SUB0156	NA	157493	158266	774	putative pyruvate formate-lyase activating enzyme	0	0	0	NA	NA	0	0
SUB0157	NA	158393	159136	744	DeoR family regulatory protein	0	0	0	NA	NA	0	0
SUB0158	NA	159152	160120	969	putative sugar-binding regulatory protein	0	0	0	NA	NA	0	0
SUB0159	NA	160755	162020	1266	conserved hypothetical protein	1	1	0.79	81	81	0.843	0.843
SUB0160	pflD	162243	164657	2415	putative formate acetyltransferase	3	1	0.414	10.5	10.5	1.326	0.442
SUB0161	fsaA	164672	165340	669	putative fructose-6-phosphate aldolase 1	1	1	1.495	6	6	1.595	1.595
SUB0162	qacH	165577	165894	318	putative quaternary ammonium compound-resistance protein	0	0	0	NA	NA	0	0
SUB0163	NA	165898	166782	885	binding-protein-dependent transport system membrane protein	0	0	0	NA	NA	0	0
SUB0164	NA	166792	168444	1653	putative fusion protein (pseudogene)	0	0	0	NA	NA	0	0
SUB0165	NA	168496	169005	510	conserved hypothetical protein	0	0	0	NA	NA	0	0
SUB0166	NA	169341	169679	339	DNA-binding protein	0	0	0	NA	NA	0	0
SUB0167	NA	169816	170085	270	conserved hypothetical protein	1	1	3.704	18.5	18.5	3.952	3.952
SUB0169	NA	170159	171079	921	putative membrane protein	5	2	2.172	24.4	54.6	5.793	2.317
SUB0170	NA	171148	171945	798	RpiR family regulatory protein	1	1	1.253	50.3	50.3	1.337	1.337
SUB0172	NA	172080	173066	987	oxidoreductase family protein	32	4	4.053	4	57.9	34.598	4.325
SUB0173	NA	173129	174298	1170	NADH:flavin oxidoreductase / NADH oxidase family protein	86	4	3.419	6.9	57.9	78.44	3.648
SUB0174	NA	174324	175145	822	putative ribosomal RNA large subunit methyltransferase A	13	2	2.433	1.5	33	16.877	2.596
SUB0175	NA	175295	176320	1026	putative microcin immunity protein	3	2	1.949	67.8	71.9	3.12	2.08
SUB0176	NA	176375	177301	927	putative exported protein	3	2	2.157	7.7	55.2	3.454	2.302
SUB0177	NA	177288	177827	540	RNA polymerase sigma factor protein	327	4	7.407	5.6	60.4	646.215	7.905
SUB0178	NA	177952	178881	930	CAAX amino terminal protease family protein	52	5	5.376	41.2	83.2	59.668	5.737
SUB0179	NA	178894	179364	471	Acetyltransferase (GNAT) family protein	390	2	4.246	88.7	95.3	883.622	4.531
SUB0180	NA	179709	180509	801	putative haloacid dehalogenase-like hydrolase	1	1	1.248	95.8	95.8	1.332	1.332
SUB0181	NA	180612	181580	969	putative extracellular sugar-binding protein	18	4	4.128	7.4	51.5	19.823	4.405
SUB0182	NA	181583	182917	1335	sensor histidine kinase	0	0	0	NA	NA	0	0
SUB0183	NA	182895	183575	681	response regulator protein	0	0	0	NA	NA	0	0
SUB0184	NA	183568	184872	1305	extracellular sugar-binding protein	3	3	2.299	27.4	77.4	2.453	2.453
SUB0185	NA	185018	185455	438	sugar phosphotransferase system (PTS), fructose-specific family, IIA component	81	2	4.566	17.6	42.9	197.348	4.873
SUB0186	NA	185478	185972	495	sugar phosphotransferase system (PTS), sorbose subfamily, IIB component	0	0	0	NA	NA	0	0
SUB0187	NA	185991	186848	858	sugar phosphotransferase system (PTS), mannose/fructose family, IIC component	2	1	1.166	66.6	66.6	2.488	1.244
SUB0188	manZ	186850	187683	834	sugar phosphotransferase system (PTS), mannose/fructose/sorbose family, IID component	9	4	4.796	3.1	40.3	11.516	5.118
SUB0189	NA	187707	188024	318	putative membrane protein	0	0	0	NA	NA	0	0
SUB0190	NA	188111	188713	603	putative exported protein	42	5	8.292	17.4	97.3	74.328	8.849
SUB0191	NA	188815	190185	1371	sensor histidine kinase	1312	15	10.941	6.8	93.6	1021.22	11.676
SUB0192	NA	190182	190871	690	response regulator protein	75	8	11.594	7	85.1	115.994	12.373
SUB0193	NA	190928	191098	171	hypothetical protein	0	0	0	NA	NA	0	0
SUB0194	NA	191177	193030	1854	transcriptional regulator (antiterminator)	227	10	5.394	9.2	97.8	130.659	5.756
SUB0195	NA	193205	193525	321	sugar phosphotransferase system (PTS), lactose/cellobiose-specific family, IIB component	2	1	3.115	8.7	8.7	6.649	3.324
SUB0196	NA	193537	193845	309	sugar phosphotransferase system (PTS), lactose/cellobiose-specific family, IIA component	1	1	3.236	93.5	93.5	3.454	3.454
SUB0197	NA	193864	195174	1311	sugar phosphotransferase system (PTS), IIC component	9	4	3.051	24.6	80.2	7.326	3.256
SUB0198	NA	195183	196583	1401	putative beta-glucosidase	147	9	6.424	3.4	97.3	111.97	6.855
SUB0199	NA	196704	197606	903	6-phosphogluconate dehydrogenase family protein	2	2	2.215	26.4	31	2.364	2.364
SUB0200	NA	197618	199045	1428	6-phospho-beta-glucosidase 1	1	1	0.7	4.7	4.7	0.747	0.747
SUB0201	NA	199056	200492	1437	putative gluconokinase	148	2	1.392	74.1	74.9	109.908	1.485
SUB0202	NA	200543	201598	1056	sensor histidine kinase	5	1	0.947	39.7	39.7	5.053	1.011
SUB0203	NA	201591	202274	684	response regulator protein	2	2	2.924	0.6	49.6	3.12	3.12
SUB0204	NA	202309	202989	681	ABC transporter ATP-binding protein	0	0	0	NA	NA	0	0
SUB0205	NA	202991	204070	1080	permease protein	2	2	1.852	0.4	32.5	1.976	1.976
SUB0206	NA	204173	205630	1458	putative exported protein	81	1	0.686	17	17	59.286	0.732
SUB0207	NA	205780	207279	1500	putative surface-anchored protein	45	6	4	7.3	86.9	32.014	4.269
SUB0208	NA	207481	207756	276	putative membrane protein	0	0	0	NA	NA	0	0
SUB0209	NA	207749	208159	411	hypothetical protein	3	2	4.866	80.3	84.9	7.789	5.193
SUB0210	NA	208306	208869	564	conserved hypothetical protein	22	3	5.319	47.2	98.9	41.626	5.676
SUB0211	NA	209013	209132	120	putative membrane protein	95	1	8.333	36.7	36.7	844.822	8.893
SUB0212	NA	209191	209535	345	putative exported protein	290	2	5.797	31	47	897.019	6.186
SUB0213	NA	209554	209913	360	putative membrane protein	1	1	2.778	73.9	73.9	2.964	2.964
SUB0214	NA	210334	211602	1269	putative ATPase	72	7	5.516	3.5	90.1	60.547	5.887
SUB0215	NA	211860	212147	288	conserved hypothetical protein	84	1	3.472	88.5	88.5	311.25	3.705
SUB0216	NA	212181	212336	156	hypothetical protein	0	0	0	NA	NA	0	0
SUB0217	NA	213955	214725	771	hypothetical phage protein	0	0	0	NA	NA	0	0
SUB0218	NA	214817	214999	183	hypothetical phage protein	3	1	5.464	65	65	17.494	5.831
SUB0219	NA	215002	215154	153	hypothetical phage protein	0	0	0	NA	NA	0	0
SUB0220	NA	215499	216938	1440	putative phage replication protein	4	3	2.083	20.1	49.5	2.964	2.223
SUB0221	NA	216998	217867	870	hypothetical phage protein	0	0	0	NA	NA	0	0
SUB0222	NA	217868	218137	270	putative DNA-binding phage protein	0	0	0	NA	NA	0	0
SUB0223	NA	218149	218340	192	putative phage membrane protein	0	0	0	NA	NA	0	0
SUB0224	NA	218328	218504	177	hypothetical phage protein	0	0	0	NA	NA	0	0
SUB0225	NA	218497	218709	213	hypothetical phage protein	1	1	4.695	16.9	16.9	5.01	5.01
SUB0227	NA	219002	219295	294	hypothetical phage protein	0	0	0	NA	NA	0	0
SUB0228	NA	219342	219548	207	putative DNA-binding phage protein	19	1	4.831	48.8	48.8	97.95	5.155
SUB0229	NA	219678	220292	615	putative DNA-binding phage protein	0	0	0	NA	NA	0	0
SUB0230	NA	220344	220502	159	putative phage membrane protein	17	2	12.579	10.7	47.8	114.097	13.423
SUB0231	NA	220565	221710	1146	putative phage integrase	70	7	6.108	10.8	99	65.183	6.518
SUB0232	NA	221805	222275	471	conserved hypothetical protein	64	1	2.123	8.1	8.1	145.005	2.266
SUB0233	NA	222293	223246	954	ribosomal protein L11 methyltransferase	4	2	2.096	57.4	86.1	4.474	2.237
SUB0234	NA	223246	223989	744	conserved hypothetical protein	19	2	2.688	22.8	29.6	27.252	2.869
SUB0235	NA	224085	225089	1005	LacI family regulatory protein	30	2	1.99	10	56.2	31.855	2.124
SUB0236	NA	225227	227410	2184	putative glucose-specific phosphotransferase system (PTS), IIABC component	332	7	3.205	6.9	35.3	162.221	3.42
SUB0237	NA	227492	228313	822	endonuclease/exonuclease/phosphatase family protein	1	1	1.217	30.2	30.2	1.298	1.298
SUB0238	NA	228403	228900	498	putative membrane protein	0	0	0	NA	NA	0	0
SUB0239	NA	228936	229997	1062	M42 gutamyl aminopeptidase	30044	25	23.54	42.6	84.2	30189.5	25.121
SUB0240	NA	230044	230520	477	putative NrdI-like protein	0	0	0	NA	NA	0	0
SUB0241	NA	230655	233111	2457	putative surface-anchored 2',3'-cyclic-nucleotide 2'-phosphodiesterase	394	11	4.477	3.4	93.3	171.125	4.778
SUB0242	relA	233359	235578	2220	GTP pyrophosphokinase	414	8	3.604	4.4	76.2	199.008	3.846
SUB0243	NA	235590	236033	444	D-tyrosyl-tRNA(Tyr) deacylase	36	3	6.757	10.6	41	86.525	7.21
SUB0244	lrp	236123	236971	849	leucine-rich protein	36	3	3.534	64.3	95.2	45.25	3.771
SUB0245	msmK	237073	238206	1134	multiple sugar-binding transport ATP-binding protein	6	3	2.646	40.7	87.7	5.646	2.823
SUB0246	dexB	238299	239906	1608	glucan 1,6-alpha-glucosidase	395	6	3.731	14.4	90	262.14	3.982
SUB0247	NA	240022	240687	666	putative exported protein	15	5	7.508	27.9	91.1	24.035	8.012
SUB0248	NA	240690	241763	1074	putative lipoprotein	1	1	0.931	20.9	20.9	0.994	0.994
SUB0249	galE	242062	242112	51	UDP-glucose 4-epimerase (pseudogene)	0	0	0	NA	NA	0	0
SUB0250	NA	243153	243509	357	conserved hypothetical protein	0	0	0	NA	NA	0	0
SUB0251	NA	243585	243968	384	putative preprotein translocase subunit	0	0	0	NA	NA	0	0
SUB0252	uppS	244132	244881	750	undecaprenyl pyrophosphate synthetase	0	0	0	NA	NA	0	0
SUB0253	NA	244893	245687	795	putative phosphatidate cytidylyltransferase	0	0	0	NA	NA	0	0
SUB0254	eep	245722	246981	1260	putative pheromone-processing membrane metalloprotease	4	1	0.794	54.1	54.1	3.388	0.847
SUB0255	proS	247004	248860	1857	prolyl-tRNA synthetase	0	0	0	NA	NA	0	0
SUB0256	NA	248939	249496	558	conserved hypothetical protein	9	2	3.584	6.8	74.7	17.212	3.825
SUB0257	polC	249625	254022	4398	DNA polymerase III PolC-type	0	0	0	NA	NA	0	0
SUB0258	NA	254102	254527	426	MarR family regulatory protein	1	1	2.347	38.3	38.3	2.505	2.505
SUB0259	NA	254717	255292	576	putative NADPH-dependent FMN reductase	0	0	0	NA	NA	0	0
SUB0260	def	255341	255955	615	polypeptide deformylase	0	0	0	NA	NA	0	0
SUB0261	NA	256046	256639	594	PAP2 superfamily	13	2	3.367	3	21.7	23.355	3.593
SUB0262	ppk	256926	259049	2124	polyphosphate kinase	244	7	3.296	17.2	84.4	122.591	3.517
SUB0263	NA	259076	259978	903	Ppx/GppA phosphatase family protein	2	2	2.215	41.5	47.7	2.364	2.364
SUB0264	NA	260121	260789	669	Crp family regulatory protein	0	0	0	NA	NA	0	0
SUB0265	NA	260883	262079	1197	Major Facilitator Superfamily protein	0	0	0	NA	NA	0	0
SUB0266	rpsO	262192	262461	270	30S ribosomal protein S15	0	0	0	NA	NA	0	0
SUB0267	pnpA	263207	265405	2199	polyribonucleotide nucleotidyltransferase	18	1	0.455	92.8	92.8	8.735	0.485
SUB0268	NA	265417	266157	741	conserved hypothetical protein	0	0	0	NA	NA	0	0
SUB0269	cysE	266170	266754	585	serine acetyltransferase	0	0	0	NA	NA	0	0
SUB0270	cysS	266780	268120	1341	cysteinyl-tRNA synthetase	0	0	0	NA	NA	0	0
SUB0271	NA	268113	268508	396	conserved hypothetical protein	0	0	0	NA	NA	0	0
SUB0272	NA	268646	269044	399	putative membrane protein (fragment)	0	0	0	NA	NA	0	0
SUB0273	NA	269139	269894	756	SpoU rRNA methylase family protein	0	0	0	NA	NA	0	0
SUB0274	NA	269903	270418	516	conserved hypothetical protein	0	0	0	NA	NA	0	0
SUB0275	NA	270574	271434	861	DegV family protein	39	2	2.323	7.8	63.9	48.338	2.479
SUB0276	rplM	271630	272076	447	50S ribosomal protein L13	0	0	0	NA	NA	0	0
SUB0277	rpsI	272098	272490	393	30S ribosomal protein S9	0	0	0	NA	NA	0	0
SUB0278	NA	272932	273432	501	conserved hypothetical protein	52	5	9.98	16.2	85.6	110.761	10.65
SUB0279	NA	273753	275303	1551	type I restriction-modification system M protein	110	10	6.447	0.5	95.9	75.684	6.88
SUB0280	NA	275314	276480	1167	type I restriction-modification system S protein (pseudogene)	455	11	9.426	8.7	99.7	416.067	10.059
SUB0282	NA	277059	280154	3096	type I restriction-modification system R protein	2231	29	9.367	3.1	99.3	768.991	9.996
SUB0283	NA	280220	280387	168	conserved hypothetical protein	2	2	11.905	55.4	64.9	12.704	12.704
SUB0284	NA	280554	281306	753	DeoR family regulatory protein	71	4	5.312	29.3	42.1	100.62	5.669
SUB0285	RPE	281503	282192	690	putative ribulose-phosphate 3-epimerase	231	13	18.841	2.5	95.8	357.261	20.106
SUB0286	NA	282185	282751	567	putative 6-phospho-3-hexuloisomerase	260	3	5.291	30.3	90.8	489.343	5.646
SUB0287	NA	282762	283940	1179	putative mannitol-1-phosphate 5-dehydrogenase	87	8	6.785	20	75.1	78.746	7.241
SUB0288	NA	283930	284361	432	sugar phosphotransferase system (PTS), IIA component	0	0	0	NA	NA	0	0
SUB0289	NA	284364	285776	1413	putative mannitol-specific phosphotransferase system (PTS), IIBC component	0	0	0	NA	NA	0	0
SUB0290	tal2	285789	286433	645	probable transaldolase 2	25	4	6.202	7.9	95.3	41.362	6.618
SUB0291	tkt2	286489	288474	1986	putative transketolase 2	263	15	7.553	17.9	99	141.319	8.06
SUB0292	NA	288519	288632	114	hypothetical protein	0	0	0	NA	NA	0	0
SUB0292A	NA	288725	288805	81	putative dihydrolipoamide dehydrogenase (fragment)	11	2	24.691	22.2	54.3	144.921	26.349
SUB0293	NA	288832	288954	123	acetoin(diacetyl) reductase (pseudogene)	2	1	8.13	63.4	63.4	17.352	8.676
SUB0295	NA	289561	289803	243	putative membrane protein	0	0	0	NA	NA	0	0
SUB0296	NA	289860	290588	729	ABC transporter, ATP-binding protein	847	7	9.602	7.1	94.1	1239.88	10.247
SUB0297	NA	290569	291885	1317	putative membrane protein	1138	19	14.427	5.8	96.1	922.103	15.395
SUB0298	NA	291882	292148	267	putative membrane protein	66	3	11.236	28.1	97.4	263.788	11.99
SUB0299	NA	292151	292498	348	putative membrane protein	25	2	5.747	79.9	94	76.663	6.133
SUB0300	NA	292507	292998	492	conserved hypothetical protein	52	4	8.13	19.9	87.8	112.788	8.676
SUB0301	NA	293111	293641	531	putative membrane protein	3	2	3.766	55.9	58.2	6.029	4.019
SUB0302	NA	293664	294365	702	conserved hypothetical protein	9	1	1.425	26.9	26.9	13.681	1.52
SUB0303	NA	294530	295513	984	LacI family regulatory protein	1	1	1.016	63.6	63.6	1.084	1.084
SUB0304	NA	295676	296593	918	binding-protein-dependent transport system membrane protein	15	5	5.447	15.1	78.1	17.437	5.812
SUB0305	NA	296601	297488	888	binding-protein-dependent transport system membrane protein	1093	9	10.135	21.5	76.5	1313.5	10.816
SUB0306	NA	297524	299143	1620	extracellular solute-binding protein	81	4	2.469	2.5	55.6	53.357	2.635
SUB0307	NA	299147	300520	1374	beta-fructofuranosidase	20	3	2.183	17.3	53.2	15.533	2.33
SUB0308	scrK2	300535	301410	876	fructokinase 2	494	10	11.416	26.7	94.6	601.791	12.182
SUB0309	NA	301593	303050	1458	6-phospho-beta-glucosidase 2	443	9	6.173	11	71.7	324.242	6.587
SUB0310	NA	303177	303878	702	putative peptidase	0	0	0	NA	NA	0	0
SUB0311	NA	303918	304748	831	putative transport protein	7	4	4.813	12.2	54.5	8.989	5.137
SUB0312	NA	304714	306417	1704	ABC transporter ATP-binding protein	419	10	5.869	11.3	89.6	262.402	6.263
SUB0313	NA	306430	306975	546	putative membrane protein	35	4	7.326	7	73.4	68.407	7.818
SUB0314	NA	306987	307832	846	conserved hypothetical protein	0	0	0	NA	NA	0	0
SUB0315	NA	308008	308826	819	haloacid dehalogenase-like hydrolase	26	1	1.221	95.7	95.7	33.878	1.303
16S ribosomal RNA_309114	16S ribosomal RNA_309114	309114	310657	1544	16S ribosomal RNA	7	2	1.295	10	56.9	4.838	1.382
23S ribosomal RNA_310996	23S ribosomal RNA_310996	310996	313894	2899	23S ribosomal RNA	1	1	0.345	96.7	96.7	0.368	0.368
5S ribosomal RNA_314097	5S ribosomal RNA_314097	314097	314239	143	5S ribosomal RNA	0	0	0	NA	NA	0	0
SUB0316	NA	314502	315851	1350	putative aspartokinase	83	4	2.963	1.2	91.1	65.61	3.162
SUB0317	truA	316002	316754	753	tRNA pseudouridine synthase A	9	4	5.312	23	76.9	12.755	5.669
SUB0318	thiD	316741	317508	768	putative phosphomethylpyrimidine kinase	0	0	0	NA	NA	0	0
SUB0319	NA	317495	317962	468	putative membrane protein	17	1	2.137	7.7	7.7	38.764	2.28
SUB0320	NA	317981	318547	567	conserved hypothetical protein	229	5	8.818	0.7	88.5	430.998	9.41
SUB0321	NA	318623	319465	843	mechanosensitive ion channel protein	585	6	7.117	15.9	96	740.544	7.595
SUB0323	tig	319734	321017	1284	trigger factor (prolyl isomerase)	1	1	0.779	68.3	68.3	0.831	0.831
SUB0324	NA	321091	321792	702	haloacid dehalogenase-like hydrolase	0	0	0	NA	NA	0	0
SUB0325	rpoE	321842	322408	567	putative DNA-directed RNA polymerase, delta subunit	4	1	1.764	70.2	70.2	7.528	1.882
SUB0326	pyrG	322678	324282	1605	putative CTP synthase	0	0	0	NA	NA	0	0
SUB0327	NA	324340	324975	636	sensor histidine kinase (fragment)	0	0	0	NA	NA	0	0
SUB0327A	NA	325081	325182	102	antiholin-like protein (fragment)	0	0	0	NA	NA	0	0
SUB0329	NA	325249	326172	924	putative exported protein	1	1	1.082	56.9	56.9	1.155	1.155
SUB0330	fba	326493	327374	882	fructose-bisphosphate aldolase	0	0	0	NA	NA	0	0
SUB0331	rpmB	327598	327786	189	50S ribosomal protein L28	0	0	0	NA	NA	0	0
SUB0332	NA	327925	328290	366	conserved hypothetical protein	0	0	0	NA	NA	0	0
SUB0333	NA	328290	329957	1668	conserved hypothetical protein	7	1	0.6	97.7	97.7	4.478	0.64
SUB0334	NA	330126	331016	891	putative membrane protein	0	0	0	NA	NA	0	0
SUB0335	NA	331083	331199	117	conserved hypothetical protein	0	0	0	NA	NA	0	0
SUB0336	glnQ2	331361	332101	741	putative glutamine ABC transporter, ATP-binding protein 2	1	1	1.35	5.4	5.4	1.44	1.44
SUB0337	NA	332115	333665	1551	glutamine ABC transporter, glutamine-binding protein/permease protein	104	4	2.579	56	99.2	71.556	2.752
SUB0338	NA	333867	335768	1902	putative membrane protein	201	3	1.577	34.4	90.2	112.774	1.683
SUB0339	bacA	335838	336677	840	undecaprenol kinase (bacitracin resistance protein)	98	2	2.381	98.3	98.9	124.5	2.541
SUB0340	mecA	336792	337550	759	adapter protein MecA	0	0	0	NA	NA	0	0
SUB0341	rgpG	337557	338714	1158	putative glycosyl transferase	1	1	0.864	55.8	55.8	0.922	0.922
SUB0342	NA	338997	339353	357	putative exported protein	0	0	0	NA	NA	0	0
SUB0343	sufC	339551	340321	771	putative ABC transporter, ATP-binding protein	0	0	0	NA	NA	0	0
SUB0344	sufD	340427	341698	1272	conserved hypothetical protein	2	2	1.572	32.9	98.3	1.678	1.678
SUB0345	csdB	341709	342935	1227	putative cysteine desulfurase	55	4	3.26	0.9	97.1	47.834	3.479
SUB0346	iscU	342922	343371	450	NifU-like protein	4	1	2.222	4.9	4.9	9.486	2.371
SUB0347	sufB	343392	344810	1419	conserved hypothetical protein	172	6	4.228	10.6	95.5	129.351	4.512
SUB0348	NA	345124	345405	282	putative surface-anchored protein (pseudogene)	4	1	3.546	22.7	22.7	15.137	3.784
SUB0349	NA	345516	346697	1182	putative D-alanyl-D-alanine carboxypeptidase	29	3	2.538	48.6	84.7	26.182	2.708
SUB0350	NA	346790	347992	1203	putative D-alanyl-D-alanine carboxypeptidase	2	2	1.663	23.6	81.2	1.774	1.774
SUB0351	NA	348061	349311	1251	putative D-alanyl-D-alanine carboxypeptidase	0	0	0	NA	NA	0	0
16S ribosomal RNA_349694	16S ribosomal RNA_349694	349694	351237	1544	16S ribosomal RNA	7	1	0.648	10	10	4.838	0.691
23S ribosomal RNA_351576	23S ribosomal RNA_351576	351576	354474	2899	23S ribosomal RNA	3	1	0.345	96.7	96.7	1.104	0.368
5S ribosomal RNA_354677	5S ribosomal RNA_354677	354677	354799	123	5S ribosomal RNA	0	0	0	NA	NA	0	0
SUB0352	comX	355107	355595	489	putative competence-specific global transcription modulator	19	3	6.135	7.4	85.1	41.464	6.547
SUB0353	NA	355829	356356	528	conserved hypothetical protein	0	0	0	NA	NA	0	0
SUB0354	NA	356356	357474	1119	GTP-binding protein	4	1	0.894	97.1	97.1	3.815	0.954
SUB0355	NA	357529	357837	309	conserved hypothetical protein	0	0	0	NA	NA	0	0
SUB0356	NA	357901	358533	633	putative nicotinate-nucleotide adenylyltransferase	0	0	0	NA	NA	0	0
SUB0357	NA	358530	359123	594	conserved hypothetical protein	32	5	8.418	4.9	88.6	57.489	8.983
SUB0358	NA	359133	359486	354	conserved hypothetical protein	120	6	16.949	7.1	74.3	361.744	18.087
SUB0359	NA	359537	360277	741	conserved hypothetical protein	68	6	8.097	19.8	83.8	97.93	8.641
SUB0360	NA	360298	361398	1101	conserved hypothetical protein	3485	17	15.441	7.3	99	3377.83	16.477
SUB0361	NA	361487	361531	45	putative regulatory protein	0	0	0	NA	NA	0	0
SUB0362	NA	362251	362613	363	conserved hypothetical protein	12	2	5.51	50.7	94.5	35.277	5.88
SUB0363	NA	362674	363510	837	conserved hypothetical protein	359	5	5.974	37.6	77.8	457.712	6.375
SUB0364	NA	363645	364361	717	conserved hypothetical protein	93	4	5.579	26.9	40.4	138.416	5.953
SUB0365	NA	364497	365321	825	extracellular solute-binding protein	9	4	4.848	27.2	98.8	11.642	5.174
SUB0366	NA	365488	366333	846	putative lipoprotein	1	1	1.182	74.6	74.6	1.261	1.261
SUB0367	NA	366438	367811	1374	putative peptidase	63	3	2.183	89.4	92.7	48.93	2.33
SUB0368	NA	367804	368868	1065	putative D-methionine transport ATP-binding protein	1	1	0.939	68.3	68.3	1.002	1.002
SUB0369	NA	368869	369561	693	putative D-methionine transport system permease protein	0	0	0	NA	NA	0	0
SUB0370	NA	369583	370953	1371	putative branched-chain amino acid transport system carrier protein	0	0	0	NA	NA	0	0
SUB0371	NA	371162	371833	672	TrkA family transport protein	13	2	2.976	78.9	98.1	20.644	3.176
SUB0372	NA	371844	373220	1377	cation transport protein	24	1	0.726	1	1	18.599	0.775
SUB0373	gidB	373307	374020	714	methyltransferase GidB	4	2	2.801	52	73	5.978	2.989
SUB0375	NA	374167	374724	558	LemA family protein	0	0	0	NA	NA	0	0
SUB0376	htpX	374759	375652	894	probable protease HtpX homolog	0	0	0	NA	NA	0	0
SUB0377	NA	375865	376398	534	conserved hypothetical protein	0	0	0	NA	NA	0	0
SUB0378	NA	376508	376624	117	hypothetical protein	0	0	0	NA	NA	0	0
SUB0379	csrR	376621	377307	687	response regulator protein	0	0	0	NA	NA	0	0
SUB0380	csrS	377311	378813	1503	sensor histidine kinase	177	8	5.323	19.8	80	125.672	5.68
SUB0381	NA	378976	379470	495	ATP-binding protein	0	0	0	NA	NA	0	0
SUB0382	NA	379454	380650	1197	replication initiation and membrane attachment protein	0	0	0	NA	NA	0	0
SUB0383	dnaI	380651	381553	903	putative primosomal protein	0	0	0	NA	NA	0	0
SUB0384	engA	381602	382912	1311	GTP-binding protein EngA	0	0	0	NA	NA	0	0
SUB0385	NA	383062	386151	3090	putative helicase	742	20	6.472	30.2	99.2	256.253	6.907
SUB0386	NA	386216	387019	804	putative membrane protein	1345	10	12.438	17.7	98.4	1785.21	13.273
SUB0387	NA	387031	387741	711	putative membrane protein	315	8	11.252	9.4	89.9	472.785	12.007
SUB0388	NA	387944	388546	603	conserved hypothetical protein	0	0	0	NA	NA	0	0
SUB0389	murC	388583	389917	1335	UDP-N-acetylmuramate--alanine ligase	3	1	0.749	96.2	96.2	2.398	0.799
SUB0390	NA	389962	390465	504	acetyltransferase (GNAT) family protein	30	5	9.921	11.9	76.2	63.52	10.587
SUB0391	NA	390565	392334	1770	putative aminodeoxychorismate lyase	375	15	8.475	2.1	97.1	226.09	9.044
SUB0392	greA	392403	392885	483	transcription elongation factor	0	0	0	NA	NA	0	0
SUB0393	NA	392969	393892	924	membrane protein OxaA 2 precursor	1	1	1.082	97.6	97.6	1.155	1.155
SUB0394	NA	393976	394254	279	putative acylphosphatase	60	2	7.168	34.1	39.4	229.493	7.65
SUB0395	NA	394352	395089	738	SpoU rRNA Methylase family protein	0	0	0	NA	NA	0	0
SUB0396	NA	395126	395626	501	conserved hypothetical protein	8	4	7.984	31.3	85.2	17.04	8.52
SUB0397	NA	395642	396331	690	putative membrane protein	61	6	8.696	33.3	90.6	94.342	9.28
SUB0398	NA	396441	397679	1239	pyridoxal-dependent decarboxylase	182	5	4.036	21.7	93.1	156.756	4.306
SUB0399	NA	397778	398017	240	putative exported protein	0	0	0	NA	NA	0	0
SUB0400	glr	398174	398968	795	glutamate racemase	0	0	0	NA	NA	0	0
SUB0401	NA	398965	399966	1002	HAM1 protein homolog	0	0	0	NA	NA	0	0
SUB0402	NA	399945	400469	525	putative phosphoesterase	3	2	3.81	79.8	81.5	6.098	4.065
SUB0403	NA	400466	400933	468	conserved hypothetical protein	1	1	2.137	95.9	95.9	2.28	2.28
SUB0404	xerD	400926	401669	744	tyrosine recombinase XerD	32	4	5.376	40.6	94.9	45.899	5.737
SUB0405	scpA	401669	402376	708	segregation and condensation protein A	15	2	2.825	29.8	96.8	22.609	3.015
SUB0406	scpB	402373	402927	555	segregation and condensation protein B	53	3	5.405	16	82.3	101.907	5.768
SUB0407	rluB	402960	403682	723	ribosomal large subunit pseudouridine synthase B	124	6	8.299	9.3	94.6	183.023	8.856
SUB0408	NA	403682	403930	249	conserved hypothetical protein	187	3	12.048	1.6	75.1	801.429	12.857
SUB0409	NA	404123	404668	546	SpoU rRNA methylase family protein	109	9	16.484	15.2	96.3	213.038	17.59
SUB0410	NA	405045	405608	564	putative membrane protein	1	1	1.773	78.9	78.9	1.892	1.892
SUB0411	NA	405612	406262	651	PAP2 superfamily protein	0	0	0	NA	NA	0	0
SUB0412	NA	406321	407241	921	radical SAM superfamily protein	0	0	0	NA	NA	0	0
SUB0413	NA	407277	408113	837	ABC transporter, ATP-binding protein	28	3	3.584	40.4	95.5	35.699	3.825
SUB0414	NA	408110	408892	783	putative membrane protein	35	5	6.386	5	96.3	47.701	6.814
SUB0415	NA	408902	409447	546	putative rRNA methylase	50	4	7.326	5.3	88.8	97.724	7.818
SUB0416	NA	409566	410900	1335	putative transport protein	240	10	7.491	2.2	94.5	191.846	7.994
SUB0417	pflC	410977	411768	792	pyruvate formate-lyase activating enzyme	244	3	3.788	60.5	91.8	328.766	4.042
SUB0418	ppaC	411883	412818	936	manganese-dependent inorganic pyrophosphatase	4	3	3.205	28.1	97	4.56	3.42
SUB0419	NA	412820	413284	465	conserved hypothetical protein	10	1	2.151	68.2	68.2	22.949	2.295
SUB0420	NA	413349	414002	654	conserved hypothetical protein	110	12	18.349	7.2	92.5	179.489	19.581
SUB0421	fhuG	414019	415026	1008	ferrichrome transport permease	87	7	6.944	21.9	96.5	92.105	7.411
SUB0422	fhuB	415023	416042	1020	ferrichrome transport permease	78	5	4.902	24.2	79.7	81.605	5.231
SUB0423	fhuD	416053	416988	936	putative ferrichrome-binding protein precursor	161	7	7.479	40.9	83.2	183.558	7.981
SUB0424	fhuC	417013	417795	783	ferrichrome transport ATP-binding protein	145	6	7.663	1.5	66.9	197.619	8.177
SUB0425	murE	418000	419448	1449	UDP-N-acetylmuramoylalanyl-D-glutamate--2,6-dia minopimelate ligase	0	0	0	NA	NA	0	0
SUB0426	NA	419536	421173	1638	putative polysaccharide biosynthesis protein	0	0	0	NA	NA	0	0
SUB0427	NA	421271	422434	1164	putative aminotransferase	0	0	0	NA	NA	0	0
SUB0428	upp	422526	423155	630	uracil phosphoribosyltransferase	2	2	3.175	51.9	58.6	3.388	3.388
SUB0429	clpP	423579	424169	591	putative ATP-dependent Clp protease proteolytic subunit	2	1	1.692	84.6	84.6	3.611	1.806
SUB0430	NA	424412	424858	447	conserved hypothetical protein	0	0	0	NA	NA	0	0
SUB0431	NA	424858	425115	258	conserved hypothetical protein	0	0	0	NA	NA	0	0
SUB0432	NA	425255	426427	1173	branched-chain amino acid ABC transporter, amino acid-binding protein	451	4	3.41	13.1	61.2	410.3	3.639
SUB0433	NA	426468	427337	870	branched-chain amino acid transport system permease protein	9	2	2.299	36.4	88.6	11.039	2.453
SUB0434	NA	427340	428293	954	branched-chain amino acid transport system permease protein	4	2	2.096	4.1	71.8	4.474	2.237
SUB0435	NA	428293	429057	765	branched-chain amino acid transport ATP-binding protein	1	1	1.307	75.7	75.7	1.395	1.395
SUB0436	NA	429057	429767	711	branched-chain amino acid transport ATP-binding protein	1	1	1.406	56.4	56.4	1.501	1.501
SUB0437	NA	429837	430499	663	conserved hypothetical protein	0	0	0	NA	NA	0	0
SUB0438	tmk	430583	431218	636	thymidylate kinase	0	0	0	NA	NA	0	0
SUB0439	holB	431234	432109	876	putative DNA polymerase III, delta' subunit	0	0	0	NA	NA	0	0
SUB0440	NA	432106	432906	801	conserved hypothetical protein	46	4	4.994	22.8	87.8	61.284	5.329
SUB0441	NA	432896	433249	354	initiation-control protein YabA	36	2	5.65	84.5	92.1	108.523	6.029
SUB0442	NA	433227	434090	864	tetrapyrrole (corrin/porphyrin) methylase family protein	479	7	8.102	32.4	99.9	591.622	8.646
SUB0443	NA	434216	434611	396	putative membrane protein	23	5	12.626	6.3	85.4	61.981	13.474
SUB0444	NA	434645	435277	633	CutC family protein	26	10	15.798	13	89.4	43.832	16.859
SUB0445	serC	435401	436495	1095	putative phosphoserine aminotransferase	471	9	8.219	3.7	98.9	459.018	8.771
SUB0446	NA	436511	437059	549	acetyltransferase (GNAT) family protein	34	8	14.572	2.4	87.4	66.089	15.55
SUB0447	NA	437117	438292	1176	putative D-isomer specific 2-hydroxyacid dehydrogenase	2	2	1.701	14	34	1.815	1.815
SUB0448	ogt	438341	438817	477	putative methylated-DNA--protein-cysteine methyltransferase	0	0	0	NA	NA	0	0
SUB0449	NA	438820	439173	354	ArsC family protein	0	0	0	NA	NA	0	0
SUB0450	NA	439206	440108	903	cation efflux family protein	322	9	9.967	3.1	82.4	380.532	10.636
SUB0451	NA	440506	440922	417	glyoxalase/bleomycin resistance protein/dioxygenase superfamily protein	216	5	11.99	3.4	80.8	552.765	12.795
SUB0452	NA	440944	441318	375	glyoxalase/bleomycin resistance protein/dioxygenase superfamily protein	61	3	8	2.7	92.8	173.589	8.537
SUB0453	NA	441458	442120	663	conserved hypothetical protein	158	2	3.017	23.2	57.9	254.312	3.219
SUB0454	exoA	442122	442949	828	exodeoxyribonuclease	8	4	4.831	2.1	35.9	10.311	5.155
SUB0455	NA	443126	443407	282	ArsR family regulatory protein	1	1	3.546	68.8	68.8	3.784	3.784
SUB0456	NA	443394	444023	630	putative membrane protein	0	0	0	NA	NA	0	0
SUB0457	NA	444121	445788	1668	putative membrane protein	1	1	0.6	3.5	3.5	0.64	0.64
SUB0458	NA	446038	446757	720	putative membrane protein	10	4	5.556	12.4	59.4	14.821	5.929
SUB0459	metG	446856	448862	2007	methionyl-tRNA synthetase	1	1	0.498	89.5	89.5	0.532	0.532
SUB0460	NA	448960	449286	327	putative membrane protein	1	1	3.058	29.1	29.1	3.263	3.263
SUB0461	NA	449259	449678	420	putative membrane protein (fragment)	0	0	0	NA	NA	0	0
SUB0462	brnQ	449931	451274	1344	putative branched-chain amino acid transport system carrier protein	84	2	1.488	66.4	71.7	66.696	1.588
SUB0463	NA	451382	451714	333	putative exported protein	0	0	0	NA	NA	0	0
SUB0464	NA	451911	452147	237	conserved hypothetical protein	0	0	0	NA	NA	0	0
SUB0465	NA	452140	452838	699	putative short chain dehydrogenase	4	2	2.861	63.7	92	6.107	3.053
SUB0466	NA	452935	453897	963	conserved hypothetical protein	1	1	1.038	17.7	17.7	1.108	1.108
SUB0468	gcaD	454028	455404	1377	bifunctional GlmU protein [includes: UDP-N-acetylglucosamine pyrophosphorylase glucosamine-1-phosphate N-acetyltransferase]	0	0	0	NA	NA	0	0
SUB0469	NA	455425	455982	558	putative ADP-ribose pyrophosphatase	9	1	1.792	84.4	84.4	17.212	1.912
SUB0470	NA	455979	456239	261	putative membrane protein	6	1	3.831	2.3	2.3	24.532	4.089
SUB0471	mtnN	456255	456947	693	5'-methylthioadenosine/S-adenosylhomocysteine nucleosidase	1	1	1.443	95.7	95.7	1.54	1.54
SUB0472	scaR	456981	457628	648	metal-dependent transcriptional regulator	299	3	4.63	30.6	94.4	492.401	4.94
SUB0473	mtuA	457774	458706	933	extracellular manganese-binding protein	0	0	0	NA	NA	0	0
SUB0474	mtsB	458766	459488	723	metal cation ABC transporter ATP-binding protein	0	0	0	NA	NA	0	0
SUB0475	mtsC	459492	460331	840	metal cation ABC transporter membrane protein	1	1	1.19	14.3	14.3	1.27	1.27
SUB0476	NA	460425	460553	129	conserved hypothetical protein (pseudogene)	0	0	0	NA	NA	0	0
SUB0477	NA	460838	461650	813	putative cyclophilin type peptidyl-prolyl cis-trans isomerase	0	0	0	NA	NA	0	0
SUB0478	NA	461855	462691	837	putative membrane protein	1	1	1.195	17.3	17.3	1.275	1.275
SUB0479	NA	462818	465226	2409	DNA translocase FtsK	0	0	0	NA	NA	0	0
SUB0480	NA	465255	465611	357	putative membrane protein	0	0	0	NA	NA	0	0
SUB0481	rplK	465856	466281	426	50S ribosomal protein L11	0	0	0	NA	NA	0	0
SUB0482	rplA	466387	467076	690	50S ribosomal protein L1	0	0	0	NA	NA	0	0
SUB0483	pyrH	467216	467944	729	uridylate kinase	0	0	0	NA	NA	0	0
SUB0484	rrf	467980	468537	558	ribosome recycling factor	0	0	0	NA	NA	0	0
SUB0485	NA	468652	469506	855	conserved hypothetical protein	1	1	1.17	75.1	75.1	1.248	1.248
SUB0486	msrA	469590	470099	510	peptide methionine sulfoxide reductase	141	1	1.961	0.2	0.2	295.034	2.092
SUB0487	NA	470096	470311	216	conserved hypothetical protein	0	0	0	NA	NA	0	0
SUB0488	NA	470492	471571	1080	PhoH-like protein	23	1	0.926	79.3	79.3	22.726	0.988
SUB0489	NA	471616	472191	576	uracil DNA glycosylase superfamily protein	1	1	1.736	74.1	74.1	1.853	1.853
SUB0490	NA	472284	472784	501	conserved hypothetical protein	0	0	0	NA	NA	0	0
SUB0491	dgk	472762	473166	405	diacylglycerol kinase	0	0	0	NA	NA	0	0
SUB0492	era	473188	474087	900	GTP-binding protein Era homolog	1	1	1.111	48.1	48.1	1.186	1.186
SUB0494	NA	474461	474847	387	putative exported protein	378	4	10.336	51.4	63.8	1042.33	11.03
SUB0495	NA	474906	475697	792	putative membrane protein	3	3	3.788	6.9	47.2	4.042	4.042
SUB0496	NA	475684	476337	654	putative membrane protein	1	1	1.529	43.3	43.3	1.632	1.632
SUB0497	NA	476300	476929	630	ABC transporter, ATP-binding protein	0	0	0	NA	NA	0	0
SUB0498	NA	477357	478097	741	response regulator protein	0	0	0	NA	NA	0	0
SUB0499	NA	478120	479439	1320	sensor histidine kinase	0	0	0	NA	NA	0	0
SUB0500	NA	479432	479548	117	putative membrane protein	5	3	25.641	48.7	95.7	45.604	27.363
SUB0501	NA	479631	481784	2154	bacteriocin transport/processing ATP-binding protein	1962	36	16.713	2.9	93.3	972.022	17.835
SUB0502	NA	482015	482143	129	putative bacteriocin (pseudogene)	0	0	0	NA	NA	0	0
SUB0504	NA	482262	482288	27	putative membrane protein (pseudogene)	0	0	0	NA	NA	0	0
SUB0505	NA	482825	483091	267	putative bacteriocin	0	0	0	NA	NA	0	0
SUB0506	NA	483102	483302	201	putative bacteriocin	0	0	0	NA	NA	0	0
SUB0508	NA	483496	483807	312	putative membrane protein	0	0	0	NA	NA	0	0
SUB0509	NA	483979	484224	246	putative bacteriocin	1	1	4.065	95.1	95.1	4.338	4.338
SUB0510	NA	484227	484526	300	putative bacteriocin immunity protein	6	3	10	36.3	88.3	21.343	10.671
SUB0510A	NA	484532	484669	138	conserved hypothetical protein (fragment)	2	1	7.246	72.5	72.5	15.466	7.733
SUB0511	NA	484698	484703	6	putative membrane protein	0	0	0	NA	NA	0	0
SUB0512	pedA	485369	485596	228	putative bacteriocin	32	2	8.772	7	36.4	149.775	9.361
SUB0513	NA	485648	485992	345	putative bacteriocin immunity protein	150	6	17.391	25.2	79.4	463.975	18.559
SUB0514	NA	486025	486255	231	hypothetical protein	210	5	21.645	19.9	82.7	970.131	23.098
SUB0515	NA	486328	486696	369	putative membrane protein	98	3	8.13	78.9	93.2	283.415	8.676
SUB0516	NA	486817	487116	300	putative bacteriocin immunity protein	112	3	10	14.7	86	398.4	10.671
SUB0517	fpg	487296	488117	822	formamidopyrimidine-DNA glycosylase	26	4	4.866	16.8	78.6	33.754	5.193
SUB0518	coaE	488114	488701	588	dephospho-CoA kinase	0	0	0	NA	NA	0	0
SUB0519	NA	488711	489361	651	putative membrane protein	1	1	1.536	91.4	91.4	1.639	1.639
SUB0520	NA	489473	490972	1500	conserved hypothetical protein	16	3	2	47.7	98.6	11.383	2.134
SUB0521	pmrA	491092	492267	1176	multi-drug resistance efflux pump	0	0	0	NA	NA	0	0
SUB0521A	rpmGB	492264	492410	147	50S ribosomal protein L33 2	0	0	0	NA	NA	0	0
SUB0522	secG	492456	492692	237	putative protein-export membrane protein	0	0	0	NA	NA	0	0
SUB0523	rnr	492773	495085	2313	putative exoribonuclease R	12	2	0.865	89.5	91.1	5.536	0.923
SUB0524	smpB	495088	495555	468	SsrA-binding protein	357	2	4.274	90.6	95.7	814.039	4.56
SUB0525	csbB	495584	496510	927	putative glucosyl transferase	870	7	7.551	12.7	100	1001.53	8.058
SUB0526	gloA	496611	496988	378	putative lactoylglutathione lyase	63	7	18.519	1.1	91.3	177.857	19.762
SUB0527	NA	497001	497663	663	nitroreductase family protein	0	0	0	NA	NA	0	0
SUB0528	NA	497900	498280	381	putative exported protein	0	0	0	NA	NA	0	0
SUB0529	NA	498444	498758	315	sugar phosphotransferase system (PTS), lactose/cellobiose-specific family IIB component	0	0	0	NA	NA	0	0
SUB0530	NA	498819	500786	1968	transcriptional regulator (antiterminator)	197	4	2.033	52.2	61.9	106.823	2.169
SUB0531	NA	500796	501110	315	sugar phosphotransferase system (PTS), lactose/cellobiose-specific family, IIB component	0	0	0	NA	NA	0	0
SUB0532	NA	501136	501654	519	putative membrane protein	3	2	3.854	50.1	52.2	6.168	4.112
SUB0533	NA	501681	503009	1329	sugar phosphotransferase system (PTS), IIC component	43	3	2.257	27.6	56.7	34.528	2.409
SUB0534	NA	503075	504163	1089	conserved hypothetical protein	227	2	1.837	10.3	42.6	222.444	1.96
SUB0535	pepQ	504224	505309	1086	putative Xaa-Pro dipeptidase	0	0	0	NA	NA	0	0
SUB0536	ccpA	505481	506482	1002	catabolite control protein A	0	0	0	NA	NA	0	0
SUB0537	NA	506523	507986	1464	putative alpha-amylase	1	1	0.683	20.4	20.4	0.729	0.729
SUB0538	NA	508060	509058	999	putative glycosyltransferase	0	0	0	NA	NA	0	0
SUB0539	NA	509060	510394	1335	putative glycosyltransferase	0	0	0	NA	NA	0	0
SUB0540	thrS	510748	512694	1947	threonyl-tRNA synthetase	0	0	0	NA	NA	0	0
SUB0541	NA	512730	513719	990	dihydroxyacetone kinase family protein	30	6	6.061	17.3	82.3	32.338	6.468
SUB0542	NA	513728	514267	540	conserved hypothetical protein	16	4	7.407	39.4	92	31.619	7.905
SUB0543	NA	514418	515407	990	dihydroxyacetone kinase family protein	345	15	15.152	0.2	90.3	371.883	16.169
SUB0544	NA	515417	515992	576	dihydroxyacetone kinase family protein	367	3	5.208	21	41	679.934	5.558
SUB0545	NA	515992	516366	375	sugar phosphotransferase system (PTS), IIA component	9	3	8	64.5	87.7	25.611	8.537
SUB0546	glpF2	516377	517090	714	glycerol uptake facilitator protein 2	26	5	7.003	11.5	98.6	38.86	7.473
SUB0547	NA	517199	518206	1008	conserved hypothetical protein	11	2	1.984	1.2	91.9	11.645	2.117
SUB0548	NA	518237	518884	648	putative amino acid ABC transporter, permease protein	0	0	0	NA	NA	0	0
SUB0549	NA	518900	519601	702	putative amino acid ABC transporter, permease protein	280	3	4.274	16.2	52.4	425.641	4.56
SUB0550	NA	519616	520431	816	putative glutamine-binding protein precursor	1	1	1.225	99.4	99.4	1.308	1.308
SUB0551	glnQ4	520445	521224	780	putative glutamine transporter, ATP-binding protein 4	40	4	5.128	85.3	98.7	54.725	5.473
SUB0552	vicR	521479	522189	711	response regulator protein	0	0	0	NA	NA	0	0
SUB0553	vicK	522182	523540	1359	sensor histidine kinase	66	2	1.472	55.8	96.2	51.826	1.57
SUB0554	vicX	523544	524353	810	metallo-beta-lactamase superfamily protein	34	2	2.469	9.8	16.8	44.794	2.635
SUB0555	rnc	524512	525204	693	ribonuclease III	7	1	1.443	90.5	90.5	10.779	1.54
SUB0556	smc	525205	528750	3546	putative chromosome partition protein	564	16	4.512	8.9	96.2	169.732	4.815
SUB0557	NA	528772	529569	798	putative haloacid dehalogenase-like hydrolase	75	9	11.278	4.1	98.6	100.295	12.035
SUB0558	NA	529571	530398	828	haloacid dehalogenase-like hydrolase	582	7	8.454	2.7	97.9	750.094	9.022
SUB0559	ftsY	530398	531855	1458	putative cell division protein FtsY	1	1	0.686	87.9	87.9	0.732	0.732
SUB0560	NA	531885	532382	498	conserved hypothetical protein	69	2	4.016	49.2	51.6	147.857	4.286
SUB0561	NA	532420	533364	945	putative N-acetylmuramoyl-L-alanine amidase	0	0	0	NA	NA	0	0
SUB0562	NA	533457	534092	636	conserved hypothetical protein	10	2	3.145	29.1	61.6	16.779	3.356
SUB0563	NA	534151	534966	816	putative membrane protein	47	4	4.902	1.7	36	61.465	5.231
SUB0564	NA	534963	535871	909	putative permease	1204	11	12.101	1.3	97.2	1413.47	12.914
SUB0565	NA	535923	536069	147	conserved hypothetical protein	14	1	6.803	66.7	66.7	101.633	7.259
SUB0566	NA	536261	536644	384	glyoxalase/bleomycin resistance protein/dioxygenase superfamily protein	11	3	7.812	74.2	92.7	30.569	8.337
SUB0567	phoP	536795	537517	723	alkaline phosphatase synthesis transcriptional regulatory protein	0	0	0	NA	NA	0	0
SUB0568	phoR	537501	538826	1326	putative alkaline phosphatase synthesis sensor protein	30	4	3.017	2.5	94.9	24.144	3.219
SUB0569	NA	538999	539880	882	putative lipoprotein	6	3	3.401	23.2	89.3	7.259	3.63
SUB0570	NA	539946	540809	864	ABC transporter permease protein	1	1	1.157	49.1	49.1	1.235	1.235
SUB0571	NA	540802	541617	816	ABC transporter permease protein	10	4	4.902	24.6	100	13.078	5.231
SUB0572	pstB3	541619	542371	753	phosphate import ATP-binding protein 3	0	0	0	NA	NA	0	0
SUB0573	NA	542386	543039	654	phosphate transport system protein	39	4	6.116	62.5	99.8	63.637	6.527
SUB0574	NA	543165	545297	2133	putative transcription accessory protein	1684	24	11.252	19.6	93.1	842.508	12.007
SUB0575	NA	545284	545727	444	SprT-like protein	59	4	9.009	7.2	95.7	141.805	9.614
SUB0576	NA	545785	546060	276	putative membrane protein	19	2	7.246	12.7	40.6	73.463	7.733
SUB0577	ptsK	546247	547179	933	HPr kinase/phosphorylase	0	0	0	NA	NA	0	0
SUB0578	lgt	547176	547955	780	prolipoprotein diacylglyceryl transferase	5	3	3.846	30.3	67.1	6.841	4.104
SUB0579	NA	547972	548373	402	putative exported protein	247	2	4.975	44.8	50.5	655.683	5.309
SUB0580	NA	548373	548885	513	putative exported protein	0	0	0	NA	NA	0	0
SUB0581	NA	548922	549206	285	putative membrane protein	0	0	0	NA	NA	0	0
SUB0582	NA	549363	550289	927	putative peptidase	1	1	1.079	18.8	18.8	1.151	1.151
SUB0583	NA	550403	551695	1293	putative peptidase	2844	16	12.374	12.1	96	2347.22	13.205
SUB0584	NA	551791	552087	297	conserved hypothetical protein	46	2	6.734	31.3	86.5	165.282	7.186
SUB0585	NA	552196	552408	213	conserved hypothetical protein	2	1	4.695	54	54	10.02	5.01
SUB0586	NA	552580	554229	1650	putative extracellular oligopeptide-binding protein	15	4	2.424	9.6	87.6	9.701	2.587
SUB0587	NA	554254	554394	141	putative membrane protein	0	0	0	NA	NA	0	0
SUB0588	NA	554452	555579	1128	conserved hypothetical protein	33	10	8.865	0.4	43.6	31.22	9.46
SUB0589	NA	555680	555784	105	ammonium transporter family protein (pseudogene)	4	3	28.571	6.7	57.1	40.653	30.49
SUB0591	NA	556728	557750	1023	conserved hypothetical protein	356	5	4.888	24.7	76	371.362	5.216
SUB0592	lysS	557825	559315	1491	lysyl-tRNA synthetase	0	0	0	NA	NA	0	0
SUB0593	NA	559494	560396	903	haloacid dehalogenase-like hydrolase	21	3	3.322	56.7	77.5	24.817	3.545
SUB0594	NA	560428	561060	633	phosphoglycerate mutase family protein	481	17	26.856	7.3	92.7	810.894	28.659
SUB0595	NA	561078	561443	366	putative membrane protein	446	3	8.197	36.6	76.8	1300.4	8.747
SUB0596	NA	561447	561920	474	conserved hypothetical protein	135	2	4.219	82.3	89	303.933	4.503
SUB0597	NA	562014	562562	549	putative membrane protein	4	2	3.643	42.4	79.6	7.775	3.888
SUB0598	NA	562804	563646	843	glycosyl hydrolases family protein	0	0	0	NA	NA	0	0
SUB0599	NA	563974	564477	504	putative membrane protein	1	1	1.984	79.4	79.4	2.117	2.117
SUB0600	NA	564461	564844	384	putative lipoprotein	0	0	0	NA	NA	0	0
SUB0601	NA	564906	566708	1803	putative oligopeptidase	1	1	0.555	11.9	11.9	0.592	0.592
SUB0602	ppc	566903	569611	2709	putative phosphoenolpyruvate carboxylase	3	2	0.738	61.6	82.1	1.182	0.788
SUB0603	ftsW	569715	570989	1275	putative cell division protein	11	2	1.569	95.1	95.2	9.207	1.674
SUB0604	tufA	571201	572397	1197	elongation factor Tu (EF-Tu)	0	0	0	NA	NA	0	0
SUB0605	tpi	572658	573416	759	triosephosphate isomerase	0	0	0	NA	NA	0	0
SUB0606	murN	573500	574732	1233	putative peptidoglycan branched peptide synthesis protein	0	0	0	NA	NA	0	0
SUB0607	murM	574732	575955	1224	putative peptidoglycan pentaglycine interpeptide biosynthesis protein	2	2	1.634	34.2	75.1	1.744	1.744
SUB0608	NA	575955	576764	810	haloacid dehalogenase-like hydrolase	0	0	0	NA	NA	0	0
SUB0609	NA	576925	578226	1302	putative phosphohydrolase	1	1	0.768	3.7	3.7	0.82	0.82
SUB0610	NA	578307	578705	399	conserved hypothetical protein	17249	5	12.531	1	14.3	46133.2	13.373
SUB0611	NA	578695	578727	33	putative membrane protein (fragment)	0	0	0	NA	NA	0	0
SUB0612	NA	579093	579296	204	putative membrane protein (fragment)	1	1	4.902	74.5	74.5	5.231	5.231
SUB0613	NA	579339	579458	120	hypothetical protein	0	0	0	NA	NA	0	0
SUB0614	NA	579514	582198	2685	cation transporting ATPase	0	0	0	NA	NA	0	0
SUB0615	NA	582238	582612	375	putative membrane protein	0	0	0	NA	NA	0	0
SUB0616	NA	582726	583460	735	glycerophosphoryl diester phosphodiesterase	30	5	6.803	23.9	88.4	43.557	7.259
SUB0617	NA	583509	584372	864	putative phosphoesterase	63	4	4.63	21.1	56.6	77.813	4.94
SUB0618	NA	584440	585075	636	haloacid dehalogenase-like hydrolase	0	0	0	NA	NA	0	0
SUB0619	NA	585260	587176	1917	putative fructose-1,6-bisphosphatase	944	28	14.606	7.5	99.6	525.5	15.587
SUB0620	NA	587277	588395	1119	putative iron-sulphur protein	228	9	8.043	2.3	81.6	217.434	8.583
SUB0621	prfB	588444	588515	72	peptide chain release factor 2	0	0	0	NA	NA	0	0
SUB0622	ftsE	589592	590284	693	putative cell division ATP-binding protein	0	0	0	NA	NA	0	0
SUB0623	ftsX	590277	591206	930	putative cell division protein	3	1	1.075	96.6	96.6	3.442	1.147
SUB0624	NA	591735	591932	198	hypothetical protein	0	0	0	NA	NA	0	0
SUB0625	NA	592027	592662	636	metallo-beta-lactamase superfamily protein	22	8	12.579	1.3	87.9	36.914	13.423
SUB0626	NA	592731	593540	810	putative esterase	830	8	9.877	10.6	90.2	1093.49	10.54
SUB0627	NA	593662	596157	2496	putative ATP-dependent DNA helicase	885	25	10.016	4.2	91.5	378.374	10.689
SUB0628	aspC	596327	597532	1206	aspartate aminotransferase	3	1	0.829	64	64	2.655	0.885
SUB0629	asnS	597552	598898	1347	asparaginyl-tRNA synthetase	1	1	0.742	63.5	63.5	0.792	0.792
SUB0630	NA	599164	600054	891	P-loop ATPase protein family protein	24	9	10.101	10.5	47.4	28.745	10.779
SUB0631	NA	600051	601028	978	conserved hypothetical protein	1	1	1.022	50.2	50.2	1.091	1.091
SUB0632	NA	601025	601936	912	conserved hypothetical protein	0	0	0	NA	NA	0	0
SUB0633	pepD	601999	603396	1398	putative dipeptidase	21	9	6.438	14.9	99.8	16.03	6.87
SUB0634	adcA	603532	605088	1557	zinc-binding protein AdcA precursor	260863	61	39.178	7.1	98.5	178791	41.808
SUB0635	rpmE	605181	605441	261	50S ribosomal protein L31	0	0	0	NA	NA	0	0
SUB0636	NA	605549	606484	936	conserved hypothetical protein	9	3	3.205	43.6	78.2	10.261	3.42
SUB0637	NA	606492	606926	435	acetyltransferase (GNAT) family protein	0	0	0	NA	NA	0	0
SUB0638	NA	607076	607882	807	putative extracellular amino acid-binding protein	28	3	3.717	16.6	96.7	37.026	3.967
SUB0639	hisC	607888	608946	1059	putative histidinol-phosphate aminotransferase	1	1	0.944	81	81	1.008	1.008
SUB0640	NA	608963	609742	780	putative glutathione S-transferase	2	1	1.282	88.5	88.5	2.736	1.368
SUB0641	NA	609949	610398	450	putative flavodoxin	0	0	0	NA	NA	0	0
SUB0642	NA	610473	610757	285	chorismate mutase type II protein	0	0	0	NA	NA	0	0
SUB0643	NA	610741	611961	1221	voltage gated chloride channel protein	76	3	2.457	18.7	94.8	66.423	2.622
SUB0644	rplS	612085	612432	348	50S ribosomal protein L19	0	0	0	NA	NA	0	0
SUB0646	NA	612869	613549	681	conserved hypothetical protein	2	1	1.468	85.2	85.2	3.134	1.567
SUB0647	NA	613771	614985	1215	putative peptidoglycan biosynthesis protein	68	5	4.115	2.6	89.4	59.725	4.392
SUB0648	NA	615071	615631	561	putative haloacid dehalogenase-like hydrolase	0	0	0	NA	NA	0	0
SUB0649	gyrB	615632	617584	1953	DNA gyrase subunit B	0	0	0	NA	NA	0	0
SUB0650	ezrA	617736	619460	1725	septation ring formation regulator	0	0	0	NA	NA	0	0
SUB0651	NA	619569	620228	660	haloacid dehalogenase-like hydrolase	23	8	12.121	1.8	100	37.188	12.935
SUB0652	NA	620230	620661	432	glyoxalase/bleomycin resistance protein/dioxygenase superfamily protein	51	4	9.259	42.8	98.6	125.982	9.881
SUB0653	NA	620661	620696	36	conserved hypothetical protein (pseudogene)	1	1	27.778	97.2	97.2	29.643	29.643
SUB0654	NA	621216	621665	450	conserved hypothetical protein	1062	10	22.222	5.6	88.9	2518.46	23.714
SUB0655	eno	621893	623200	1308	enolase	0	0	0	NA	NA	0	0
SUB0656	NA	623930	624133	204	cold shock protein	0	0	0	NA	NA	0	0
SUB0657	NA	624299	624805	507	putative membrane protein	4	4	7.89	19.9	70.4	8.419	8.419
SUB0658	lig	624923	626881	1959	DNA ligase	0	0	0	NA	NA	0	0
SUB0659	NA	626898	627935	1038	conserved hypothetical protein	0	0	0	NA	NA	0	0
SUB0660	NA	627928	630228	2301	putative pullulanase	1037	24	10.43	8.7	98.2	480.933	11.131
SUB0661	glgB	630300	632177	1878	1,4-alpha-glucan branching enzyme	271	14	7.455	1.4	60.8	153.991	7.955
SUB0662	glgC	632241	633380	1140	glucose-1-phosphate adenylyltransferase	177	13	11.404	10.4	92.8	165.688	12.169
SUB0663	NA	633370	634503	1134	putative glycogen biosynthesis protein	534	11	9.7	18.1	97.4	502.517	10.351
SUB0664	glgA	634500	635936	1437	glycogen synthase	965	21	14.614	3.7	97.8	716.627	15.595
SUB0665	glgP	635953	638358	2406	glycogen phosphorylase	180	20	8.313	11.1	96.8	79.836	8.871
SUB0666	atpE	638612	638809	198	ATP synthase C chain	0	0	0	NA	NA	0	0
SUB0667	atpB	638914	639627	714	ATP synthase A chain	0	0	0	NA	NA	0	0
SUB0668	atpF	639643	640137	495	ATP synthase B chain	0	0	0	NA	NA	0	0
SUB0669	atpH	640137	640673	537	putative ATP synthase delta chain	0	0	0	NA	NA	0	0
SUB0670	atpA	640689	642194	1506	ATP synthase alpha chain	0	0	0	NA	NA	0	0
SUB0671	atpG	642213	643088	876	ATP synthase gamma chain	0	0	0	NA	NA	0	0
SUB0672	atpD	643211	644617	1407	ATP synthase beta chain	0	0	0	NA	NA	0	0
SUB0673	atpC	644631	645047	417	ATP synthase epsilon chain	7	3	7.194	23.3	87.5	17.914	7.677
SUB0674	NA	645129	645353	225	putative membrane protein	0	0	0	NA	NA	0	0
SUB0675	murA1	645428	646699	1272	UDP-N-acetylglucosamine 1-carboxyvinyltransferase 1	6	3	2.358	3.5	9.4	5.034	2.517
SUB0676	epuA	646703	646891	189	putative competence associated protein	2	1	5.291	25.9	25.9	11.293	5.646
SUB0677	endA	646923	647801	879	putative competence associated endonuclease	351	9	10.239	19.3	98.3	426.129	10.926
SUB0678	pheS	648104	649147	1044	phenylalanyl-tRNA synthetase alpha chain	0	0	0	NA	NA	0	0
SUB0679	NA	649194	649718	525	acetyltransferase (GNAT) family protein	0	0	0	NA	NA	0	0
SUB0680	pheT	649733	652138	2406	phenylalanyl-tRNA synthetase beta chain	4	1	0.416	55.6	55.6	1.774	0.444
SUB0681	NA	652240	652614	375	conserved hypothetical protein	51	4	10.667	10.9	42.4	145.132	11.383
SUB0682	NA	652644	653726	1083	putative permease	719	15	13.85	0.5	96.1	708.473	14.78
SUB0683	NA	653736	654404	669	ABC transporter ATP-binding protein	76	8	11.958	7	99.7	121.23	12.761
SUB0684	NA	654459	655373	915	putative neutral zinc metallopeptidase	947	19	20.765	5.6	99.7	1104.46	22.159
SUB0685	addB	655546	658806	3261	putative ATP-dependent exonuclease subunit B	102	10	3.067	8.9	92.9	33.379	3.272
SUB0686	addA	658796	662458	3663	putative ATP-dependent exonuclease subunit A	25	5	1.365	6.7	98.9	7.283	1.457
SUB0687	NA	662576	663706	1131	putative aminotransferase	539	16	14.147	5.7	91.6	508.568	15.097
SUB0688	NA	663766	664578	813	extracellular solute-binding protein	96	8	9.84	4.2	89.1	126.01	10.501
SUB0689	rpsU	664705	664881	177	30S ribosomal protein S21	0	0	0	NA	NA	0	0
SUB0690	mscL	664979	665353	375	large-conductance mechanosensitive channel	5	1	2.667	65.6	65.6	14.229	2.846
SUB0691	dnaG	665479	667290	1812	DNA primase	0	0	0	NA	NA	0	0
SUB0692	rpoD	667299	668408	1110	RNA polymerase sigma factor RpoD	0	0	0	NA	NA	0	0
SUB0693	NA	668595	668933	339	conserved hypothetical protein	132	1	2.95	24.5	24.5	415.525	3.148
SUB0694	rmlD	669037	669891	855	dTDP-4-dehydrorhamnose reductase	2	1	1.17	35	35	2.496	1.248
SUB0695	NA	670007	671161	1155	putative rhamnosyltransferase	0	0	0	NA	NA	0	0
SUB0696	NA	671151	672104	954	putative glycosyltransferase	0	0	0	NA	NA	0	0
SUB0697	NA	672088	672891	804	putative polysaccharide export ABC transporter permease protein	0	0	0	NA	NA	0	0
SUB0698	NA	672891	674102	1212	putative polysaccharide export system ATP-binding protein	0	0	0	NA	NA	0	0
SUB0699	NA	674116	675888	1773	putative glycosyl transferase	0	0	0	NA	NA	0	0
SUB0700	NA	675885	677642	1758	rhamnan synthesis protein F family protein	0	0	0	NA	NA	0	0
SUB0701	NA	677635	680112	2478	putative membrane protein	16	8	3.228	6.6	96.1	6.89	3.445
SUB0702	NA	680124	681359	1236	putative membrane protein	156	2	1.618	92.3	93.4	134.688	1.727
SUB0703	NA	681363	682307	945	glycosyl transferase	0	0	0	NA	NA	0	0
SUB0704	NA	682294	682743	450	GtrA-like protein	0	0	0	NA	NA	0	0
SUB0705	NA	682883	685159	2277	N-acetylmuramoyl-L-alanine amidase	12	3	1.318	87	95.5	5.624	1.406
SUB0706	pepT	685246	686469	1224	peptidase T	11	3	2.451	1.8	64.7	9.59	2.616
SUB0707	NA	686492	686980	489	putative membrane protein	14	2	4.09	28	41.5	30.552	4.365
SUB0708	NA	686967	687164	198	putative ferredoxin	0	0	0	NA	NA	0	0
SUB0709	NA	687211	687720	510	putative membrane protein	0	0	0	NA	NA	0	0
SUB0710	cmk	687735	688415	681	cytidylate kinase	21	1	1.468	94.4	94.4	32.908	1.567
SUB0711	infC	688578	689108	531	translation initiation factor IF-3	0	0	0	NA	NA	0	0
SUB0712	rpmI	689146	689346	201	50S ribosomal protein L35	0	0	0	NA	NA	0	0
SUB0713	rplT	689400	689759	360	50S ribosomal protein L20	65	2	5.556	47.5	86.4	192.679	5.929
SUB0714	NA	689853	692051	2199	putative sulfatase	12	2	0.91	88.9	98.3	5.823	0.971
SUB0715	NA	692165	693328	1164	conserved hypothetical protein	378	19	16.323	2.7	99.4	346.547	17.419
SUB0716	aroD	693325	694005	681	3-dehydroquinate dehydratase	4613	13	19.09	11.6	70.5	7228.68	20.371
SUB0717	aroF	694100	695266	1167	chorismate synthase	1	1	0.857	94.3	94.3	0.914	0.914
SUB0718	NA	695330	695668	339	conserved hypothetical protein	1	1	2.95	47.5	47.5	3.148	3.148
SUB0719	gor	695750	697099	1350	glutathione reductase	0	0	0	NA	NA	0	0
SUB0720	NA	697129	697542	414	putative membrane protein	0	0	0	NA	NA	0	0
SUB0721	NA	697763	698905	1143	putative cysteine desulfhydrase	3	2	1.75	67.5	91.1	2.801	1.867
SUB0722	thiI	698907	700121	1215	putative thiamine biosynthesis protein	0	0	0	NA	NA	0	0
SUB0723	NA	700211	701410	1200	putative membrane protein	202	9	7.5	26.2	91.2	179.636	8.004
SUB0724	NA	701464	702372	909	putative inosine-uridine preferring nucleoside hydrolase	443	14	15.402	3	84	520.071	16.436
SUB0725	rplU	702627	702941	315	50S ribosomal protein L21	0	0	0	NA	NA	0	0
SUB0726	NA	702951	703274	324	conserved hypothetical protein	0	0	0	NA	NA	0	0
SUB0727	rpmA	703302	703595	294	50S ribosomal protein L27	0	0	0	NA	NA	0	0
SUB0728	NA	703713	704627	915	LysR family regulatory protein	1	1	1.093	42.1	42.1	1.166	1.166
SUB0729	lspA	704627	705073	447	lipoprotein signal peptidase	2	1	2.237	0.4	0.4	4.775	2.387
SUB0730	NA	705075	705965	891	putative RNA pseudouridylate synthase	0	0	0	NA	NA	0	0
SUB0731	pyrR	706208	706729	522	PyrR bifunctional protein [includes: pyrimidine operon regulatory protein uracil phosphoribosyltransferase]	0	0	0	NA	NA	0	0
SUB0732	pyrP	706744	708006	1263	uracil permease	57	4	3.167	23.4	32.9	48.161	3.38
SUB0733	pyrB	708046	708975	930	aspartate carbamoyltransferase	0	0	0	NA	NA	0	0
SUB0734	carA	709010	710110	1101	carbamoyl-phosphate synthase small chain	1	1	0.908	38.3	38.3	0.969	0.969
SUB0735	carB	710165	713341	3177	carbamoyl-phosphate synthase large chain	2176	25	7.869	0.7	92.6	730.911	8.397
SUB0736	NA	713534	714787	1254	putative exported protein	0	0	0	NA	NA	0	0
SUB0737	NA	714787	715497	711	ABC transporter ATP-binding protein	0	0	0	NA	NA	0	0
SUB0738	NA	715509	716732	1224	putative permease	0	0	0	NA	NA	0	0
SUB0739	NA	716725	717333	609	putative membrane protein	1	1	1.642	18.6	18.6	1.752	1.752
SUB0740	NA	717406	719136	1731	putative glycerophosphodiester phosphodiesterase	6	6	3.466	22.3	99.7	3.699	3.699
SUB0741	rpsP	719295	719567	273	30S ribosomal protein S16	0	0	0	NA	NA	0	0
SUB0742	NA	719577	719816	240	conserved hypothetical protein	57	2	8.333	3.3	56.2	253.447	8.893
SUB0743	rimM	720064	720582	519	16S rRNA processing protein	0	0	0	NA	NA	0	0
SUB0744	trmD	720572	721288	717	tRNA (Guanine-N(1)-)-methyltransferase	0	0	0	NA	NA	0	0
SUB0745	NA	721300	722295	996	pyridine nucleotide-disulphide oxidoreductase family protein	60	2	2.008	97.6	98	64.286	2.143
SUB0746	NA	722468	723526	1059	putative membrane protein	600	13	12.276	0.4	90.1	604.614	13.1
SUB0747	NA	723542	724465	924	putative ketopantoate reductase	190	10	10.823	28.8	95.2	219.434	11.549
SUB0748	NA	724618	725331	714	DeoR family regulatory protein	7	1	1.401	94.8	94.8	10.462	1.495
SUB0749	fruK	725328	726239	912	putative 1-phosphofructokinase	3	1	1.096	74.6	74.6	3.51	1.17
SUB0750	fruA	726236	728179	1944	putative fructose-specific phosphotransferase system (PTS), IIABC component	6	3	1.543	66.7	83.6	3.294	1.647
SUB0751	mur1.1	728270	728881	612	mannosyl-glycoprotein endo-beta-N-acetylglucosaminidase family protein	65	2	3.268	8.7	22.2	113.34	3.487
SUB0752	NA	729007	729747	741	mannosyl-glycoprotein endo-beta-N-acetylglucosaminidase family protein	3	1	1.35	48.4	48.4	4.32	1.44
SUB0753	NA	729804	730325	522	conserved hypothetical protein	78	4	7.663	15.1	87	159.458	8.177
SUB0754	NA	730399	730779	381	conserved hypothetical protein	0	0	0	NA	NA	0	0
SUB0755	NA	730779	731630	852	DegV family protein	20	2	2.347	0.5	64.2	25.05	2.505
SUB0756	dapB	731648	732415	768	putative dihydrodipicolinate reductase	0	0	0	NA	NA	0	0
SUB0757	cca	732412	733623	1212	CCA-adding enzyme	10	1	0.825	95.6	95.6	8.805	0.88
SUB0758	NA	733616	735487	1872	ABC transporter ATP-binding protein	58	7	3.739	6.5	99.1	33.063	3.99
SUB0759	NA	735493	735978	486	acetyltransferase (GNAT) family protein	9	2	4.115	35	92.2	19.762	4.392
SUB0760	NA	736060	737811	1752	ABC transporter, ATP-binding/permease protein	745	19	10.845	5.5	95.1	453.78	11.573
SUB0761	NA	737808	739577	1770	ABC transporter, ATP-binding/permease protein	46	9	5.085	7.2	95.3	27.734	5.426
SUB0762	gdh	739700	741052	1353	NADP-specific glutamate dehydrogenase	456	15	11.086	1.1	94.5	359.658	11.831
SUB0763	fms	741132	741542	411	peptide deformylase	2	2	4.866	31.9	38.9	5.193	5.193
SUB0764	NA	741638	743632	1995	putative surface-anchored 5'-nucleotidase (pseudogene)	78	4	2.005	31.9	52	41.723	2.14
SUB0765	mvaK1	744158	745036	879	mevalonate kinase	0	0	0	NA	NA	0	0
SUB0766	mvaD	745018	745962	945	mevalonate diphosphate decarboxylase	0	0	0	NA	NA	0	0
SUB0767	mvaK2	745955	746959	1005	phosphomevalonate kinase	0	0	0	NA	NA	0	0
SUB0768	fni	746956	747948	993	isopentenyl-diphosphate delta-isomerase	0	0	0	NA	NA	0	0
SUB0769	mvaA	747978	749258	1281	3-hydroxy-3-methylglutaryl-coenzyme A reductase	176	1	0.781	98.7	98.7	146.618	0.833
SUB0770	mvaS	749251	750426	1176	3-hydroxy-3-methylglutaryl coenzyme A synthase	0	0	0	NA	NA	0	0
SUB0771	thyA	750621	751460	840	thymidylate synthase	0	0	0	NA	NA	0	0
SUB0772	dyr	751540	752037	498	dihydrofolate reductase	0	0	0	NA	NA	0	0
SUB0772A	NA	752062	752232	171	putative exported protein	11	2	11.696	2.3	89.5	68.647	12.481
SUB0773	clpX	752256	753485	1230	ATP-dependent Clp protease ATP-binding subunit ClpX	6	2	1.626	30.2	68.2	5.206	1.735
SUB0774	engB	753496	754095	600	putative GTP-binding protein	0	0	0	NA	NA	0	0
SUB0775	NA	754248	754970	723	putative membrane protein	2	2	2.766	50.3	66.3	2.952	2.952
SUB0776	clpL	755040	757142	2103	putative ATP-dependent protease ATP-binding subunit ClpL	102	3	1.427	5.7	17.6	51.759	1.522
SUB0777	rplJ	757544	758044	501	50S ribosomal protein L10	0	0	0	NA	NA	0	0
SUB0778	rplL	758110	758475	366	50S ribosomal protein L7/L12	0	0	0	NA	NA	0	0
SUB0779	NA	758716	762324	3609	conserved hypothetical protein	1430	36	9.975	0.7	98.8	422.836	10.645
SUB0780	NA	762338	762829	492	conserved hypothetical protein	1	1	2.033	93.1	93.1	2.169	2.169
SUB0781	NA	762948	764156	1209	conserved hypothetical protein	1	1	0.827	97.3	97.3	0.883	0.883
SUB0782	NA	764400	764714	315	conserved hypothetical protein	2	2	6.349	48.6	75.9	6.776	6.776
SUB0783	NA	764714	765790	1077	putative FtsK/SpoIIIE family protein	709	8	7.428	51.3	96.8	702.511	7.927
SUB0784	NA	765792	766406	615	putative membrane protein	365	6	9.756	2.6	88.9	633.345	10.411
SUB0785	NA	766540	767106	567	putative plasmid replication protein	8	3	5.291	8.8	28.6	15.057	5.646
SUB0786	NA	767140	767370	231	conserved hypothetical protein	1	1	4.329	61	61	4.62	4.62
SUB0787	NA	767360	768592	1233	integrase	2	2	1.622	33.9	41.9	1.731	1.731
SUB0788	NA	768870	769043	174	conserved hypothetical protein	0	0	0	NA	NA	0	0
SUB0789	NA	769040	769864	825	putative replication initiator protein	0	0	0	NA	NA	0	0
SUB0790	NA	770022	770240	219	C-5 cytosine-specific DNA methylase (pseudogene)	0	0	0	NA	NA	0	0
SUB0790A	NA	771371	771643	273	conserved hypothetical protein (fragment)	0	0	0	NA	NA	0	0
SUB0792	lacR	771825	772580	756	lactose phosphotransferase system repressor	21	4	5.291	15.5	98.7	29.643	5.646
SUB0793	lacA2	772795	773220	426	galactose-6-phosphate isomerase LacA subunit 2	251	6	14.085	2.6	97.2	628.763	15.03
SUB0794	lacB2	773253	773768	516	galactose-6-phosphate isomerase LacB subunit 2	317	3	5.814	16.1	60.9	655.59	6.204
SUB0795	lacC2	773779	774711	933	tagatose-6-phosphate kinase 2	92	3	3.215	25	65.6	105.227	3.431
SUB0796	lacD2	774714	775694	981	tagatose 1,6-diphosphate aldolase 2	1	1	1.019	10.8	10.8	1.088	1.088
SUB0797	lacT2	775930	776763	834	transcription antiterminator LacT 2	11	3	3.597	27.7	79.7	14.075	3.839
SUB0798	lacF2	776800	777117	318	putative lactose-specific phosphotransferase system (PTS), IIA component 2	0	0	0	NA	NA	0	0
SUB0799	lacE2	777117	778802	1686	putative lactose-specific phosphotransferase system (PTS), IIBC component 2	238	3	1.779	1.5	69.5	150.641	1.899
SUB0800	lacG2	778900	780306	1407	6-phospho-beta-galactosidase 2	61	7	4.975	38.8	97.4	46.266	5.309
SUB0801	NA	780331	780609	279	conserved hypothetical protein	4	1	3.584	31.2	31.2	15.3	3.825
SUB0802	lacX2	780617	781519	903	aldose 1-epimerase 2	920	8	8.859	15.2	81.4	1087.23	9.454
SUB0803	NA	781708	781932	225	putative DNA_binding protein	5	1	4.444	45.3	45.3	23.714	4.743
SUB0804	NA	782136	782399	264	conserved hypothetical protein (pseudogene)	6	3	11.364	6.4	62.9	24.253	12.127
SUB0805	NA	782453	782470	18	putative integrase (pseudogene)	0	0	0	NA	NA	0	0
SUB0806	NA	783808	785199	1392	putative 6-phospho-beta-glucosidase	857	14	10.057	0.4	73.5	656.999	10.733
SUB0807	NA	785370	786242	873	putative transcriptional regulator	53	8	9.164	6	93.8	64.786	9.779
SUB0808	NA	786308	788779	2472	pyridine nucleotide-disulphide oxidoreductase family protein	15	5	2.023	9.6	42.3	6.475	2.158
SUB0809	NA	788816	789739	924	putative polysaccharide deacetylase	40	5	5.411	13.9	80.2	46.197	5.775
SUB0810	hom	789928	791214	1287	homoserine dehydrogenase	30	1	0.777	72.8	72.8	24.875	0.829
SUB0811	thrB	791216	792079	864	homoserine kinase	10	5	5.787	14.8	79.7	12.351	6.176
SUB0812	folC1	792163	793425	1263	putative folypolyglutamate synthase 1	10	4	3.167	3.4	83.7	8.449	3.38
SUB0813	folE	793450	794010	561	GTP cyclohydrolase I	273	2	3.565	22.5	28	519.305	3.804
SUB0814	folP	794022	794822	801	dihydropteroate synthase	2	1	1.248	37.7	37.7	2.665	1.332
SUB0815	folQ	794825	795184	360	dihydroneopterin aldolase	0	0	0	NA	NA	0	0
SUB0816	folK	795181	795687	507	2-amino-4-hydroxy-6-hydroxymethyldihydropteridi ne pyrophosphokinase	31	2	3.945	92.1	100	65.249	4.21
SUB0817	murB	795779	796690	912	UDP-N-acetylenolpyruvoylglucosamine reductase	182	2	2.193	4.1	92.8	212.961	2.34
SUB0818	potA	796707	797861	1155	putative spermidine/putrescine ABC transporter ATP-binding protein	74	6	5.195	7.8	93.2	68.371	5.544
SUB0819	potB	797845	798639	795	putative spermidine/putrescine ABC transporter permease protein	9	4	5.031	1.1	39.5	12.081	5.369
SUB0820	potC	798636	799412	777	spermidine/putrescine ABC transporter permease protein	0	0	0	NA	NA	0	0
SUB0821	potD	799405	800478	1074	spermidine/putrescine extracellular binding protein	1	1	0.931	35.9	35.9	0.994	0.994
SUB0822	NA	800508	801191	684	response regulator protein	19	2	2.924	12.7	31.1	29.643	3.12
SUB0823	NA	801193	802716	1524	putative sensor kinase	92	5	3.281	6.6	79.1	64.421	3.501
SUB0824	malP	802878	804212	1335	sodium-dependent malate transporter	0	0	0	NA	NA	0	0
SUB0825	NA	804231	805388	1158	NAD-dependent malic enzyme	4	3	2.591	12.8	47.3	3.686	2.765
SUB0826	NA	805584	810035	4452	putative surface-anchored subtilase family protein	2381	37	8.311	29.9	98.9	570.725	8.869
SUB0827	NA	810166	811704	1539	voltage gated chloride channel family protein	170	5	3.249	62.4	80	117.878	3.467
SUB0828	NA	811788	811886	99	transcription antiterminator (pseudogene)	0	0	0	NA	NA	0	0
SUB0830	NA	812857	814767	1911	beta-glucoside-specific phosphotransferase system (PTS), IIABC component	1312	25	13.082	5.6	98.5	732.649	13.961
SUB0831	NA	814803	815726	924	AraC family regulatory protein	896	10	10.823	43.5	97.7	1034.81	11.549
SUB0834	NA	816373	817860	1488	6-phospho-beta-glucosidase 3	1	1	0.672	42.2	42.2	0.717	0.717
SUB0835	NA	817956	818570	615	GDSL-like Lipase/acylhydrolase family protein	16	4	6.504	55.4	80.3	27.763	6.941
SUB0836	NA	818598	819437	840	haloacid dehalogenase-like hydrolase	286	8	9.524	40	84.6	363.337	10.163
SUB0837	NA	819567	821033	1467	6-phospho-beta-glucosidase 4	52	8	5.453	23.9	89.6	37.826	5.819
SUB0838	NA	821065	821658	594	phosphoglycerate mutase family protein	1	1	1.684	78.5	78.5	1.797	1.797
SUB0839	NA	821672	822283	612	phosphoglycerate mutase family protein	29	6	9.804	47.9	98.4	50.567	10.462
SUB0840	NA	822308	823237	930	putative transporter protein	9207	11	11.828	0.4	23.5	10564.7	12.622
SUB0841	NA	823269	824699	1431	6-phospho-beta-glucosidase 5	2	1	0.699	77.3	77.3	1.491	0.746
SUB0842	NA	824801	825925	1125	putative membrane protein	27	5	4.444	1	87.7	25.611	4.743
SUB0843	radC	825969	826649	681	DNA repair protein RadC	0	0	0	NA	NA	0	0
SUB0844	NA	826646	827347	702	putative peptidase	0	0	0	NA	NA	0	0
SUB0845	rex	827365	828006	642	putative redox-sensing transcriptional repressor	0	0	0	NA	NA	0	0
SUB0847	NA	828170	828388	219	conserved hypothetical protein	0	0	0	NA	NA	0	0
SUB0848	NA	828418	828768	351	conserved hypothetical protein	1	1	2.849	91.5	91.5	3.04	3.04
SUB0849	NA	828771	829901	1131	putative cysteine desulfurase	1	1	0.884	19.4	19.4	0.944	0.944
SUB0850	prsA2	829891	830862	972	putative ribose-phosphate pyrophosphokinase 2	0	0	0	NA	NA	0	0
SUB0851	NA	830981	831553	573	adenylate cyclase family protein	688	5	8.726	1.7	97.9	1281.32	9.312
SUB0852	NA	831646	832317	672	conserved hypothetical protein	0	0	0	NA	NA	0	0
SUB0853	ppnK	832292	833128	837	putative inorganic polyphosphate/ATP-NAD kinase	0	0	0	NA	NA	0	0
SUB0854	NA	833125	834030	906	putative RNA pseudouridylate synthase	4	3	3.311	7.5	72.7	4.711	3.534
SUB0855	pta	834034	835026	993	putative phosphate acetyltransferase	41	6	6.042	10	87.1	44.061	6.448
SUB0856	NA	835095	835850	756	putative NADP-dependent L-serine/L-allo-threonine dehydrogenase	410	7	9.259	2.8	97	578.742	9.881
SUB0858	NA	835884	836573	690	conserved hypothetical protein	32	8	11.594	2.6	70.6	49.491	12.373
SUB0859	NA	836717	837559	843	haloacid dehalogenase-like hydrolase	163	5	5.931	11.3	71.1	206.34	6.329
SUB0860	NA	837736	838695	960	zinc-binding dehydrogenase	209	6	6.25	6.7	95.1	232.326	6.67
SUB0861	NA	838697	839137	441	MarR family regulatory protein	11	3	6.803	16.6	71.7	26.618	7.259
SUB0862	NA	839134	839862	729	ABC-type glycine betaine transport system ATP-binding protein	551	8	10.974	28.3	79.3	806.579	11.711
SUB0863	NA	839855	841381	1527	ABC-type glycine betaine transport system protein	1189	14	9.168	0.9	98.6	830.932	9.784
SUB0864	NA	841508	842929	1422	putative 6-phospho-beta-glucosidase	396	12	8.439	0.5	96.8	297.179	9.005
SUB0865	NA	843157	844140	984	GMP reductase	25	8	8.13	1.7	68.2	27.112	8.676
SUB0866	xpt	844362	844943	582	putative xanthine phosphoribosyltransferase	1	1	1.718	71.8	71.8	1.834	1.834
SUB0867	pbuX	844943	846217	1275	putative xanthine permease	5	2	1.569	33.5	35.9	4.185	1.674
SUB0868	NA	846240	847178	939	ApbE family protein	4	3	3.195	25.2	82.5	4.546	3.409
SUB0869	NA	847247	847432	186	putative 4-oxalocrotonate tautomerase	0	0	0	NA	NA	0	0
SUB0870	tdk	847697	848275	579	putative thymidine kinase	1	1	1.727	76.3	76.3	1.843	1.843
SUB0871	prfA	848293	849372	1080	peptide chain release factor 1	0	0	0	NA	NA	0	0
SUB0872	NA	849372	850196	825	putative methyltransferase	11	2	2.424	51.5	93.2	14.229	2.587
SUB0873	NA	850189	850788	600	conserved hypothetical protein	0	0	0	NA	NA	0	0
SUB0874	glyA	850814	852073	1260	serine hydroxymethyltransferase	18	3	2.381	24.1	78.8	15.245	2.541
SUB0875	NA	852077	853054	978	conserved hypothetical protein	0	0	0	NA	NA	0	0
SUB0876	NA	853055	853657	603	putative membrane protein	0	0	0	NA	NA	0	0
SUB0877	nox	853956	855323	1368	NADH oxidase	0	0	0	NA	NA	0	0
SUB0878	NA	855381	855911	531	conserved hypothetical protein	163	3	5.65	84.4	89.8	327.579	6.029
SUB0879	ldh	855946	856929	984	L-lactate dehydrogenase	0	0	0	NA	NA	0	0
SUB0880	gyrA	857121	859634	2514	DNA gyrase subunit A	0	0	0	NA	NA	0	0
SUB0881	srtA	859641	860399	759	sortase A	41	5	6.588	12.1	89.9	57.645	7.03
SUB0882	NA	860448	860861	414	glyoxalase/bleomycin resistance protein/dioxygenase superfamily protein	405	8	19.324	2.7	98.8	1043.94	20.621
SUB0883	NA	861042	861995	954	putative exported protein	1074	21	22.013	1	88.7	1201.38	23.491
SUB0884	lmb	862178	863107	930	laminin binding protein	10	5	5.376	6.7	55.4	11.475	5.737
SUB0885	NA	863120	865561	2442	Streptococcal histidine triad protein	1661	30	12.285	1.4	98.5	725.85	13.11
SUB0886	NA	865599	866321	723	putative membrane protein	3	2	2.766	11.9	42.9	4.428	2.952
SUB0887	NA	866789	867187	399	conserved hypothetical protein (fragment)	0	0	0	NA	NA	0	0
SUB0888	NA	867311	868147	837	putative surface-anchored protein	115	4	4.779	55.3	89.5	146.621	5.1
SUB0889	NA	868195	869673	1479	putative di-/tripeptide transporter	415	16	10.818	0.4	83.9	299.435	11.544
SUB0890	NA	869887	871032	1146	putative Na(+)/H(+) antiporter	318	8	6.981	37.9	87.4	296.118	7.45
SUB0891	guaA	871438	873000	1563	GMP synthase [glutamine-hydrolyzing]	1002	10	6.398	12.6	87.1	684.119	6.828
SUB0892	NA	873223	874383	1161	putative exported protein	1900	20	17.227	1	96.3	1746.4	18.383
SUB0893	NA	874447	875145	699	GntR family regulatory protein	35	5	7.153	0.6	84.8	53.434	7.633
SUB0894	NA	875261	875593	333	putative DNA-binding protein	0	0	0	NA	NA	0	0
SUB0895	ffh	875606	877171	1566	signal recognition particle protein	0	0	0	NA	NA	0	0
SUB0896	NA	877490	877822	333	hypothetical protein	0	0	0	NA	NA	0	0
SUB0897	NA	877815	878177	363	hypothetical protein	0	0	0	NA	NA	0	0
SUB0898	NA	878170	879597	1428	impB/mucB/samB family	34	4	2.801	1.1	18.1	25.408	2.989
SUB0899	NA	879606	880298	693	putative phage repressor-like protein	1	1	1.443	99	99	1.54	1.54
SUB0900	NA	880499	881515	1017	putative oxidoreductase	2	1	0.983	25.3	25.3	2.099	1.049
SUB0901	NA	881626	882081	456	conserved hypothetical protein	2	2	4.386	89.9	97.4	4.68	4.68
SUB0903	NA	882187	883041	855	putative 2,5-diketo-D-gluconic acid reductase	62	3	3.509	5.6	79.5	77.384	3.744
SUB0904	NA	883107	883976	870	rpiR-family regulatory protein	1	1	1.149	1.1	1.1	1.227	1.227
SUB0905	NA	884090	885532	1443	6-phospho-beta-glucosidase 6	179	7	4.851	16.9	87.4	132.376	5.177
SUB0906	NA	885645	886067	423	conserved hypothetical protein	24091	8	18.913	6.9	53.7	60776.7	20.182
SUB0907	NA	886247	886849	603	NADPH-dependent FMN reductase	435	8	13.267	10.4	76.9	769.83	14.158
SUB0908	NA	886861	889272	2412	NADPH-dependent FMN reductase	1409	27	11.194	4.7	79.4	623.385	11.946
SUB0909	NA	889408	890622	1215	putative carboxypeptidase	110	9	7.407	12	82.8	96.614	7.905
SUB0910	NA	890628	891410	783	putative membrane protein	0	0	0	NA	NA	0	0
SUB0911	NA	891401	891841	441	putative membrane protein	40	2	4.535	71.4	98.6	96.793	4.84
SUB0913	NA	892267	893337	1071	tyrosine recombinase XerC	1	1	0.934	95.4	95.4	0.996	0.996
SUB0914	NA	893453	893980	528	putative NUDIX hydrolase	12	4	7.576	4	69.7	24.253	8.084
SUB0915	NA	893992	894327	336	hypothetical protein	249	5	14.881	7.1	91.1	790.83	15.88
SUB0916	NA	894331	895275	945	sensor histidine kinase	1684	11	11.64	1.5	58	1901.66	12.422
SUB0917	NA	895272	895937	666	response regulator protein	1194	18	27.027	25.1	100	1913.17	28.842
SUB0918	NA	895981	897936	1956	putative transporter permease protein	255	21	10.736	1.3	99.8	139.121	11.457
SUB0919	NA	897938	898690	753	ABC transporter ATP-binding protein	242	16	21.248	2.5	78.6	342.96	22.675
SUB0920	NA	898890	899375	486	conserved hypothetical protein	332	10	20.576	2.1	96.9	728.995	21.958
SUB0921	NA	899406	900740	1335	protein Gid homolog	38	6	4.494	32.3	82.6	30.376	4.796
SUB0922	NA	900879	901592	714	putative membrane protein	64	3	4.202	23.7	52.8	95.654	4.484
SUB0923	NA	901585	902259	675	putative DNA-binding protein	0	0	0	NA	NA	0	0
SUB0924	NA	902444	903328	885	LysR family regulatory protein	587	15	16.949	2.6	99.9	707.812	18.087
SUB0925	topA	903362	905494	2133	DNA topoisomerase I	316	6	2.813	81.7	98.5	158.095	3.002
SUB0926	NA	905599	906444	846	SMF family protein	16	5	5.91	63	86.2	20.182	6.307
SUB0927	maa	906502	907047	546	maltose O-acetyltransferase	37	4	7.326	25.1	62.6	72.316	7.818
SUB0928	rnh	907078	907851	774	ribonuclease HII	1	1	1.292	45.1	45.1	1.379	1.379
SUB0929	NA	907835	908689	855	putative GTPase protein	0	0	0	NA	NA	0	0
SUB0930	NA	908862	909299	438	conserved hypothetical protein	0	0	0	NA	NA	0	0
SUB0931	NA	909302	909952	651	haemolysin-III related membrane protein	0	0	0	NA	NA	0	0
SUB0932	NA	910036	910938	903	conserved hypothetical protein	0	0	0	NA	NA	0	0
SUB0933	NA	910985	911332	348	putative exported protein	0	0	0	NA	NA	0	0
SUB0934	NA	911342	911491	150	hypothetical protein	0	0	0	NA	NA	0	0
SUB0935	NA	911762	913306	1545	ABC transporter ATP-binding protein	3	1	0.647	58.8	58.8	2.072	0.691
SUB0936	NA	913468	914724	1257	GntR family regulatory protein	2	2	1.591	2.9	87.4	1.698	1.698
SUB0937	NA	914760	915098	339	ATP-binding protein	0	0	0	NA	NA	0	0
SUB0938	dapA	915194	916123	930	dihydrodipicolinate synthase	283	4	4.301	48.9	97.4	324.733	4.59
SUB0939	asd	916173	917249	1077	aspartate-semialdehyde dehydrogenase	0	0	0	NA	NA	0	0
SUB0940	NA	917526	919043	1518	putative cardiolipin synthetase	0	0	0	NA	NA	0	0
SUB0941	NA	919155	919442	288	conserved hypothetical protein	3	1	3.472	35.1	35.1	11.116	3.705
SUB0942	fhs1	919568	921238	1671	formate--tetrahydrofolate ligase 1	0	0	0	NA	NA	0	0
SUB0943	dpfB	921474	922160	687	putative pantothenate metabolism flavoprotein	1	1	1.456	55.2	55.2	1.553	1.553
SUB0944	coaC	922153	922698	546	putative phosphopantothenoylcysteine decarboxylase	0	0	0	NA	NA	0	0
SUB0945	NA	922762	923331	570	putative membrane protein	0	0	0	NA	NA	0	0
SUB0946	pgmA	923477	925192	1716	putative phosphomannomutase	34	1	0.583	96.8	96.8	21.144	0.622
SUB0947	NA	925261	926217	957	ABC transporter permease protein	73	12	12.539	35.9	93.1	81.402	13.381
SUB0948	NA	926219	927286	1068	ABC transporter permease protein	9	2	1.873	19.9	41.7	8.993	1.998
SUB0949	NA	927279	928811	1533	ABC transporter ATP-binding protein	177	5	3.262	46.1	96.8	123.212	3.481
SUB0950	NA	928942	929997	1056	putative lipoprotein	19	2	1.894	45.4	60.4	19.201	2.021
SUB0951	cdd	930088	930474	387	cytidine deaminase	0	0	0	NA	NA	0	0
SUB0952	deoC	930464	931126	663	deoxyribose-phosphate aldolase	0	0	0	NA	NA	0	0
SUB0953	deoA	931137	932414	1278	thymidine phosphorylase	29	2	1.565	25	94.5	24.215	1.67
SUB0954	NA	932411	933001	591	putative methyltransferase	0	0	0	NA	NA	0	0
SUB0955	coaA	933265	934185	921	pantothenate kinase	0	0	0	NA	NA	0	0
SUB0956	rpsT	934254	934487	234	30S ribosomal protein S20	0	0	0	NA	NA	0	0
SUB0957	ciaH	934564	935874	1311	sensor histidine kinase	1174	32	24.409	1.4	96.9	955.627	26.048
SUB0958	ciaR	935867	936541	675	response regulator protein	255	14	20.741	5.8	92.1	403.143	22.133
SUB0959	pepN	936663	939200	2538	putative lysyl-aminopeptidase	525	18	7.092	0.6	96.2	220.745	7.568
SUB0960	phoU	939270	939923	654	putative phosphate transport system protein	1	1	1.529	14.8	14.8	1.632	1.632
SUB0961	pstB1	939943	940701	759	phosphate import ATP-binding protein 1	476	9	11.858	0.8	92.6	669.249	12.654
SUB0962	pstB2	940714	941517	804	phosphate import ATP-binding protein 2	3	2	2.488	4.4	75.5	3.982	2.655
SUB0963	NA	941532	942419	888	putative phosphate ABC transporter permease protein	14	5	5.631	9.9	36.1	16.824	6.009
SUB0964	pstC	942409	943344	936	putative phosphate ABC transporter permease protein	153	1	1.068	13.6	13.6	174.437	1.14
SUB0965	pstS	943355	944218	864	putative phosphate ABC transporter, extracellular phosphate-binding lipoprotein	48	5	5.787	6.1	75	59.286	6.176
SUB0966	NA	944383	945144	762	putative myo-inositol-1(or 4)-monophosphatase	11	6	7.874	34.5	85.4	15.405	8.403
SUB0967	NA	945134	945412	279	conserved hypothetical protein	3	1	3.584	47	47	11.475	3.825
SUB0968	spxA	945402	945818	417	regulatory protein Spx	0	0	0	NA	NA	0	0
SUB0969	ribC	945884	946825	942	putative riboflavin biosynthesis protein	13	1	1.062	96.4	96.4	14.727	1.133
SUB0970	truB	946829	947731	903	tRNA pseudouridine synthase B	1	1	1.107	74.8	74.8	1.182	1.182
SUB0971	NA	947824	949164	1341	conserved hypothetical protein	285	8	5.966	0.4	86.9	226.798	6.366
SUB0972	NA	949243	950196	954	putative membrane protein	41	5	5.241	6.1	99.9	45.863	5.593
SUB0973	NA	950214	950810	597	conserved hypothetical protein	0	0	0	NA	NA	0	0
SUB0974	NA	950917	953547	2631	ABC transporter permease protein	56	11	4.181	3.4	88.1	22.714	4.462
SUB0975	NA	953559	954260	702	ABC transporter ATP-binding protein	467	8	11.396	14.2	91.3	709.909	12.161
SUB0976	NA	954377	954925	549	TetR family regulatory protein	25	6	10.929	32.1	93.4	48.595	11.663
SUB0977	tpx	955017	955508	492	putative thiol peroxidase	363	6	12.195	6.1	82.3	787.344	13.014
SUB0978	NA	955639	956283	645	GntR family regulatory protein	100	8	12.403	22	98.6	165.449	13.236
SUB0979	NA	956433	956921	489	conserved hypothetical protein	473	7	14.315	7.4	82.4	1032.23	15.276
SUB0980	NA	956932	957129	198	CsbD-like protein	142	4	20.202	1	100	765.325	21.558
SUB0981	NA	957173	957694	522	conserved hypothetical protein	17	3	5.747	9.2	60.5	34.754	6.133
SUB0982	NA	957762	957956	195	putative membrane protein	4	1	5.128	21	21	21.89	5.473
SUB0983	NA	957967	958548	582	putative membrane protein	5	3	5.155	30.1	91.8	9.168	5.501
SUB0984	NA	958607	958852	246	putative membrane protein	32	5	20.325	5.3	71.5	138.815	21.69
SUB0985	NA	958916	959161	246	putative membrane protein	374	6	24.39	14.2	85	1622.4	26.028
SUB0986	pcrA	959462	961729	2268	putative ATP-dependent DNA helicase	0	0	0	NA	NA	0	0
SUB0987	NA	962002	962115	114	hypothetical protein	0	0	0	NA	NA	0	0
SUB0988	NA	962232	963557	1326	sodium:alanine symporter family protein	248	13	9.804	25.3	99.4	199.586	10.462
SUB0989	NA	963627	964865	1239	cation efflux family protein	94	10	8.071	3.1	86.4	80.962	8.613
SUB0990	NA	964897	965730	834	putative amino acid ABC transporter, extracellular amino acid-binding protein	327	4	4.796	73.6	92.7	418.412	5.118
SUB0991	NA	965751	966380	630	putative amino acid ABC transporter ATP-binding protein	0	0	0	NA	NA	0	0
SUB0992	NA	966390	967031	642	putative amino acid ABC transporter permease protein	0	0	0	NA	NA	0	0
SUB0993	NA	967127	967462	336	PhnA protein	0	0	0	NA	NA	0	0
SUB0994	mtlD	967600	968748	1149	mannitol-1-phosphate 5-dehydrogenase	173	5	4.352	7.6	52	160.675	4.644
SUB0995	mtlF	968776	969213	438	putative mannitol-specific phosphotransferase system (PTS), IIA component	0	0	0	NA	NA	0	0
SUB0996	mtlR	969215	971167	1953	putative transcriptional regulator	291	19	9.729	1.9	77.4	159.006	10.382
SUB0997	mtlA	971193	972959	1767	putative mannitol-specific phosphotransferase system (PTS), IIBC component	641	18	10.187	12.7	95.7	387.119	10.871
SUB0998	glmS	973082	974896	1815	glucosamine--fructose-6-phosphate aminotransferase [isomerizing]	0	0	0	NA	NA	0	0
SUB0999	sipC	975063	975620	558	putative signal peptidase I	1	1	1.792	63.1	63.1	1.912	1.912
SUB1000	pyk	975750	977252	1503	putative pyruvate kinase	0	0	0	NA	NA	0	0
SUB1001	pfk	977321	978334	1014	6-phosphofructokinase	0	0	0	NA	NA	0	0
SUB1002	dnaE	978414	981518	3105	DNA polymerase III alpha subunit	0	0	0	NA	NA	0	0
SUB1003	NA	981700	982068	369	GntR family regulatory protein	7	2	5.42	48.5	81.6	20.244	5.784
SUB1004	NA	982070	982768	699	ABC transporter ATP-binding protein	0	0	0	NA	NA	0	0
SUB1005	NA	982778	983569	792	putative membrane protein	12	1	1.263	99.6	99.6	16.169	1.347
SUB1006	NA	983620	984231	612	putative membrane protein	948	6	9.804	28.4	62.3	1653.03	10.462
SUB1007	NA	984820	985443	624	putative lipoprotein	11	2	3.205	35.9	98.6	18.812	3.42
SUB1008	NA	985707	986924	1218	putative 30S ribosomal protein S1	0	0	0	NA	NA	0	0
tRNA-Gln	tRNA-Gln	987050	987121	72	transfer RNA-Gln	0	0	0	NA	NA	0	0
tRNA-Tyr	tRNA-Tyr	987127	987207	81	transfer RNA-Tyr	0	0	0	NA	NA	0	0
SUB1009	NA	987268	987498	231	conserved hypothetical protein	7	1	4.329	55.8	55.8	32.338	4.62
SUB1010	NA	987562	988584	1023	putative branched-chain-amino-acid aminotransferase	1	1	0.978	12	12	1.043	1.043
SUB1011	parC	988703	991162	2460	topoisomerase IV subunit A	0	0	0	NA	NA	0	0
SUB1013	NA	991542	991940	399	putative membrane protein	18	2	5.013	64.2	98.7	48.142	5.349
SUB1014	parE	992379	994331	1953	topoisomerase IV subunit B	0	0	0	NA	NA	0	0
SUB1015	NA	994467	995102	636	putative membrane protein	0	0	0	NA	NA	0	0
SUB1016	pyrC	995135	996406	1272	putative dihydroorotase	14	6	4.717	8.4	86.9	11.745	5.034
SUB1017	ung	996422	997075	654	uracil-DNA glycosylase	306	5	7.645	3.8	59.6	499.306	8.159
SUB1018	NA	997191	997850	660	transport system membrane protein	386	10	15.152	7.3	92.6	624.117	16.169
SUB1019	NA	997871	998719	849	extracellular solute-binding protein	1166	7	8.245	13.3	90.2	1465.59	8.799
SUB1020	NA	998838	1000295	1458	putative amidase	2	2	1.372	66.3	73.4	1.464	1.464
SUB1021	NA	1000297	1000797	501	Phosphatidylethanolamine-binding protein	1	1	1.996	17.2	17.2	2.13	2.13
SUB1022	NA	1000832	1001212	381	conserved hypothetical protein	0	0	0	NA	NA	0	0
SUB1023	NA	1001303	1002049	747	acetyltransferase (GNAT) family protein	0	0	0	NA	NA	0	0
SUB1024	pyrE	1002131	1002760	630	orotate phosphoribosyltransferase	1	1	1.587	91.4	91.4	1.694	1.694
SUB1025	pyrF	1002785	1003477	693	orotidine 5'-phosphate decarboxylase	2	2	2.886	54.5	88.7	3.08	3.08
SUB1026	NA	1003704	1004264	561	conserved hypothetical protein	15	2	3.565	81.8	82.9	28.533	3.804
SUB1027	hasB2	1004378	1005613	1236	UDP-glucose 6-dehydrogenase 2	15	4	3.236	25.9	73.8	12.951	3.454
SUB1028	NA	1005615	1006685	1071	putative nucleotide sugar epimerase	1	1	0.934	64.4	64.4	0.996	0.996
SUB1029	mnaA	1006687	1007784	1098	UDP-N-acetylglucosamine 2-epimerase	2	2	1.821	33.5	60.8	1.944	1.944
SUB1030	NA	1007781	1008335	555	putative acetyltransferase	965	7	12.613	2.9	65.8	1855.48	13.459
SUB1031	NA	1008348	1009736	1389	putative exopolysaccharide biosynthesis protein	24	1	0.72	91.8	91.8	18.439	0.768
SUB1032	NA	1009729	1010949	1221	hypothetical protein	73	3	2.457	63.6	74.4	63.801	2.622
SUB1033	NA	1010942	1012207	1266	putative membrane protein	8	3	2.37	11.8	62.9	6.743	2.529
SUB1034	NA	1012251	1013294	1044	putative glycosyl transferase	148	10	9.579	17.6	92.3	151.281	10.222
SUB1035	NA	1013291	1013521	231	putative galacturonic acid acetylase (fragment)	86	3	12.987	0.9	67.5	397.292	13.859
SUB1036	NA	1013529	1014623	1095	putative glycosyl transferase	133	11	10.046	4.3	99.1	129.617	10.72
SUB1037	NA	1014636	1015484	849	putative UDP-glucose 4-epimerase	20	4	4.711	29.7	88.2	25.139	5.028
SUB1038	NA	1015487	1016089	603	putative glycosyl-1-phosphate-transferase	1	1	1.658	39.8	39.8	1.77	1.77
SUB1039	NA	1016092	1017903	1812	polysaccharide biosynthesis protein	1	1	0.552	99.4	99.4	0.589	0.589
SUB1040	wze	1017954	1018691	738	tyrosine-protein kinase Wze	0	0	0	NA	NA	0	0
SUB1041	NA	1018702	1019391	690	putative chain length determinant protein	2	2	2.899	30.4	71.4	3.093	3.093
SUB1042	wzh	1019400	1020131	732	protein-tyrosine phosphatase Wzh	0	0	0	NA	NA	0	0
SUB1043	wzg	1020128	1021594	1467	integral membrane regulatory protein Wzg	4	2	1.363	14.5	44.6	2.91	1.455
SUB1044	NA	1021844	1022758	915	LysR family regulatory protein	379	11	12.022	1.1	81.4	442.019	12.829
SUB1045	NA	1022775	1023554	780	conserved hypothetical protein	23	4	5.128	6.2	88.2	31.467	5.473
SUB1046	deoD	1023547	1024260	714	putative purine nucleoside phosphorylase	118	5	7.003	42	85.3	176.363	7.473
SUB1047	punA	1024501	1025310	810	putative purine nucleoside phosphorylase	27	3	3.704	52	92.3	35.571	3.952
SUB1048	NA	1025331	1025741	411	ArsC family protein	1	1	2.433	97.3	97.3	2.596	2.596
SUB1049	deoB	1025753	1026964	1212	phosphopentomutase	551	7	5.776	3.8	87.8	485.145	6.163
SUB1050	rpiA	1027031	1027711	681	ribose 5-phosphate isomerase A	0	0	0	NA	NA	0	0
SUB1051	trmE	1027866	1029242	1377	tRNA modification GTPase TrmE	2	1	0.726	70.6	70.6	1.55	0.775
SUB1052	NA	1029540	1029953	414	CAAX amino terminal protease family protein (pseudogene)	162	9	21.739	14	82.6	417.578	23.199
SUB1054	pepV	1030398	1031801	1404	putative Xaa-His dipeptidase	78	9	6.41	1	97.4	59.286	6.841
SUB1055	NA	1031923	1032525	603	nitroreductase family protein	63	9	14.925	6.6	97	111.493	15.928
SUB1056	uvrC	1032619	1034394	1776	UvrABC system protein C	169	5	2.815	71.6	98.9	101.547	3.004
SUB1057	NA	1034466	1035263	798	conserved hypothetical protein	0	0	0	NA	NA	0	0
SUB1058	NA	1035324	1036697	1374	putative succinate-semialdehyde dehydrogenase	56	9	6.55	5.2	86.7	43.493	6.99
SUB1059	NA	1036907	1037107	201	hypothetical phage protein	55	2	9.95	11.9	87.6	292.004	10.618
SUB1060	NA	1037120	1037500	381	hypothetical phage protein	0	0	0	NA	NA	0	0
SUB1061	NA	1037533	1037715	183	hypothetical protein	10	2	10.929	10.4	67.2	58.314	11.663
SUB1062	NA	1037748	1038431	684	haloacid dehalogenase-like hydrolase	79	7	10.234	2.3	85.5	123.252	10.921
SUB1063	NA	1038670	1039524	855	haloacid dehalogenase-like hydrolase	12	1	1.17	42.7	42.7	14.977	1.248
SUB1064	NA	1039775	1039945	171	putative membrane protein (pseudogene)	0	0	0	NA	NA	0	0
SUB1066	NA	1040378	1041220	843	aldo/keto reductase family protein	0	0	0	NA	NA	0	0
SUB1067	NA	1041479	1042117	639	putative chromate transport protein (pseudogene)	0	0	0	NA	NA	0	0
SUB1069	NA	1042796	1043413	618	putative membrane protein	1	1	1.618	16.2	16.2	1.727	1.727
SUB1070	NA	1043485	1044657	1173	putative lipase	57	3	2.558	43.8	82.4	51.856	2.729
SUB1071	NA	1044814	1045833	1020	putative membrane protein	1	1	0.98	41.3	41.3	1.046	1.046
SUB1072	NA	1045928	1046914	987	aldo/keto reductase family protein	1	1	1.013	22	22	1.081	1.081
SUB1073	NA	1046937	1047260	324	carboxymuconolactone decarboxylase family protein	0	0	0	NA	NA	0	0
SUB1074	NA	1047278	1047682	405	conserved hypothetical protein	493	4	9.877	8.6	24.7	1299.02	10.54
SUB1075	NA	1047685	1048080	396	MerR family regulatory protein	5	3	7.576	35.6	100	13.474	8.084
SUB1076	NA	1048090	1049130	1041	putative zinc-binding alcohol dehydrogenase	0	0	0	NA	NA	0	0
SUB1077	NA	1049299	1050156	858	putative short chain dehydrogenase	241	3	3.497	35.3	59.7	299.745	3.731
SUB1078	NA	1050238	1051092	855	Aldo/keto reductase family	6	1	1.17	8.1	8.1	7.489	1.248
SUB1079	NA	1051177	1052352	1176	conserved hypothetical protein	0	0	0	NA	NA	0	0
SUB1080	NA	1052475	1053128	654	putative metal-dependent phosphohydrolase	38717	9	13.761	1.8	95.9	63175.2	14.685
SUB1081	msrB	1053121	1053579	459	peptide methionine sulfoxide reductase	18	4	8.715	32	91.7	41.849	9.3
SUB1082	lepA	1053682	1055514	1833	GTP-binding protein LepA	73	2	1.091	21.9	71.4	42.499	1.164
SUB1083	NA	1055731	1056168	438	conserved hypothetical protein	870	4	9.132	8.9	90.4	2119.67	9.746
SUB1084	ndk	1056208	1056642	435	nucleoside diphosphate kinase	53	3	6.897	13.6	72.2	130.02	7.36
SUB1085	NA	1056936	1057559	624	putative membrane protein	2	2	3.205	26.8	43.6	3.42	3.42
SUB1086	NA	1057559	1058323	765	haloacid dehalogenase-like hydrolase	1004	4	5.229	26.5	85.8	1400.54	5.58
SUB1087	NA	1058336	1059070	735	putative acyl-ACP thioesterase	115	2	2.721	29.3	44.5	166.968	2.904
SUB1088	hemN	1059080	1060210	1131	putative oxygen-independent coproporphyrinogen III oxidase	51	2	1.768	85.3	95.8	48.121	1.887
SUB1089	NA	1060268	1060891	624	conserved hypothetical protein (pseudogene)	0	0	0	NA	NA	0	0
SUB1090	NA	1060950	1062302	1353	putative phosphoglucosamine mutase	0	0	0	NA	NA	0	0
SUB1091	NA	1062355	1063311	957	putative exported protein	2	1	1.045	75.3	75.3	2.23	1.115
SUB1092	NA	1063315	1064160	846	putative membrane protein	0	0	0	NA	NA	0	0
SUB1093	NA	1064262	1065605	1344	Mur ligase family protein	0	0	0	NA	NA	0	0
SUB1094	NA	1065605	1066393	789	conserved hypothetical protein	0	0	0	NA	NA	0	0
SUB1095	sclB	1066469	1067923	1455	collagen-like surface-anchored protein	3	2	1.375	8.9	30.1	2.2	1.467
SUB1097	NA	1068444	1069607	1164	AraC family regulatory protein	55	6	5.155	5	83.4	50.423	5.501
SUB1098	NA	1069668	1070657	990	putative lipoate-protein ligase A	0	0	0	NA	NA	0	0
SUB1099	NA	1070867	1071379	513	cation transporting ATPase (fragment)	4	1	1.949	87.5	87.5	8.321	2.08
SUB1100	acoL	1071511	1073268	1758	dihydrolipoamide dehydrogenase	0	0	0	NA	NA	0	0
SUB1101	pdhC	1073372	1074787	1416	dihydrolipoamide acetyltransferase component of pyruvate dehydrogenase complex	0	0	0	NA	NA	0	0
SUB1102	pdhB	1074898	1075899	1002	putative pyruvate dehydrogenase E1 component, beta subunit	0	0	0	NA	NA	0	0
SUB1103	pdhA	1075963	1076931	969	putative pyruvate dehydrogenase E1 component, alpha subunit	0	0	0	NA	NA	0	0
SUB1104	NA	1077155	1079062	1908	ABC transporter ATP-binding protein	69	2	1.048	12.7	14.5	38.592	1.119
SUB1105	NA	1079111	1079842	732	putative protease	1	1	1.366	73.1	73.1	1.458	1.458
SUB1106	NA	1079864	1080649	786	putative esterase	0	0	0	NA	NA	0	0
SUB1107	NA	1080742	1082406	1665	metallo-beta-lactamase superfamily protein	0	0	0	NA	NA	0	0
SUB1108	NA	1082597	1083355	759	ABC transporter ATP-binding protein	14	1	1.318	99.6	99.6	19.684	1.406
SUB1109	NA	1083352	1084221	870	ABC transporter permease protein	0	0	0	NA	NA	0	0
SUB1110	NA	1084237	1085232	996	putative exported protein	19	4	4.016	15.4	99	20.357	4.286
SUB1111	fbpS	1085563	1087215	1653	fibronectin/fibrinogen-binding protein	198	8	4.84	11.9	86.9	127.825	5.165
SUB1112	aldB	1087379	1088098	720	alpha-acetolactate decarboxylase	0	0	0	NA	NA	0	0
SUB1113	alsS	1088110	1089786	1677	acetolactate synthase	428	15	8.945	0.1	85.3	272.354	9.545
SUB1114	NA	1089894	1091135	1242	conserved hypothetical protein	206	8	6.441	1.8	88.6	176.998	6.874
SUB1115	NA	1091125	1092306	1182	putative membrane protein	588	19	16.074	1.5	97.4	530.863	17.154
SUB1116	mutX	1092344	1092826	483	mutator MutX protein (7,8-dihydro-8-oxoguanine-triphosphatase)	67	5	10.352	7.5	100	148.03	11.047
SUB1117	NA	1092909	1093916	1008	conserved hypothetical protein	3	3	2.976	6.6	73.2	3.176	3.176
SUB1118	NA	1093977	1094168	192	conserved hypothetical protein	31	2	10.417	22.9	39.6	172.299	11.116
SUB1119	rmlB	1094389	1095435	1047	putative dTDP-glucose-4,6-dehydratase	0	0	0	NA	NA	0	0
SUB1120	rmlC	1095482	1096075	594	putative dTDP-4-keto-6-deoxyglucose-3,5-epimerase	0	0	0	NA	NA	0	0
SUB1121	rmlA	1096075	1096944	870	glucose-1-phosphate thymidyl transferase	0	0	0	NA	NA	0	0
SUB1122	NA	1097001	1098101	1101	FAD dependent oxidoreductase	4	1	0.908	31.1	31.1	3.877	0.969
SUB1123	NA	1098112	1098933	822	ZIP zinc transporter family protein	0	0	0	NA	NA	0	0
SUB1124	NA	1098946	1099734	789	NIF3 (NGG1p interacting factor 3) family protein	3	1	1.267	72.6	72.6	4.058	1.353
SUB1125	NA	1099724	1100410	687	conserved hypothetical protein	0	0	0	NA	NA	0	0
SUB1126	nth	1100477	1101133	657	putative endonuclease III	0	0	0	NA	NA	0	0
SUB1127	NA	1101133	1101813	681	putative DNA replication protein DnaD	0	0	0	NA	NA	0	0
SUB1128	apt	1101870	1102388	519	adenine phosphoribosyltransferase	0	0	0	NA	NA	0	0
SUB1129	NA	1102493	1104724	2232	putative single-stranded-DNA-specific exonuclease	341	9	4.032	16.8	81.9	163.036	4.303
SUB1130	NA	1104721	1105485	765	short chain dehydrogenase	0	0	0	NA	NA	0	0
SUB1131	rnz	1105485	1106414	930	ribonuclease Z	0	0	0	NA	NA	0	0
SUB1132	NA	1106433	1107065	633	conserved hypothetical protein	0	0	0	NA	NA	0	0
SUB1133	NA	1107058	1108296	1239	putative GTPase	53	2	1.614	12.5	34.9	45.649	1.723
SUB1134	miaA	1108369	1109274	906	tRNA delta(2)-isopentenylpyrophosphate transferase	104	3	3.311	11.8	64.8	122.498	3.534
SUB1135	NA	1109407	1109583	177	putative exported protein	0	0	0	NA	NA	0	0
SUB1136	NA	1109609	1110520	912	C4-dicarboxylate transporter/malic acid transport protein	7	2	2.193	69.2	80.4	8.191	2.34
SUB1137	NA	1110531	1111334	804	putative membrane protein	9	3	3.731	23.5	69.8	11.946	3.982
SUB1138	NA	1111420	1112406	987	conserved hypothetical protein	508	8	8.105	17	97.5	549.249	8.65
SUB1139	NA	1112607	1112912	306	conserved hypothetical protein	27	3	9.804	11.4	42.8	94.16	10.462
SUB1140	glgP	1112959	1115223	2265	putative glycogen phosphorylase	9	4	1.766	79.4	90	4.24	1.885
SUB1141	malM	1115246	1116754	1509	putative 4-alpha-glucanotransferase	1	1	0.663	67.5	67.5	0.707	0.707
SUB1142	NA	1116844	1117863	1020	LacI family transcriptional repressor	0	0	0	NA	NA	0	0
SUB1143	malX	1118060	1119310	1251	putative maltose/maltodextrin-binding protein precursor	0	0	0	NA	NA	0	0
SUB1144	malC	1119579	1120940	1362	putative maltose/maltodextrin ABC transport system permease protein	8	2	1.468	9.3	70.9	6.268	1.567
SUB1145	malD	1120940	1121776	837	putative maltose/maltodextrin ABC transport system permease protein	0	0	0	NA	NA	0	0
SUB1146	dltD	1121892	1123157	1266	putative D-alanyl-lipoteichoic acid biosynthesis protein	5	2	1.58	45.3	57.7	4.215	1.686
SUB1147	dltC	1123150	1123389	240	D-alanyl carrier protein	0	0	0	NA	NA	0	0
SUB1148	dltB	1123405	1124667	1263	putative activated D-alanine transport protein	0	0	0	NA	NA	0	0
SUB1149	dltA	1124664	1126202	1539	D-alanine--poly(phosphoribitol) ligase subunit 1	0	0	0	NA	NA	0	0
SUB1150	NA	1126215	1126349	135	putative membrane protein	0	0	0	NA	NA	0	0
SUB1151	uvrB	1126580	1128571	1992	UvrABC system protein B (UvrB protein)	1	1	0.502	14.2	14.2	0.536	0.536
SUB1152	NA	1128740	1130914	2175	putative glutamine ABC transporter, glutamine-binding protein/permease protein	79	7	3.218	10.9	68.3	38.761	3.434
SUB1153	glnQ1	1130914	1131654	741	putative glutamine ABC transporter, ATP-binding protein 1	4	3	4.049	1.2	97.7	5.761	4.32
SUB1154	scpA	1131743	1135177	3435	C5A peptidase precursor	290	8	2.329	17.5	82.1	90.094	2.485
SUB1155	NA	1135475	1136173	699	nicotinamide mononucleotide transporter	43	3	4.292	71.1	80.5	65.647	4.58
SUB1156	NA	1136249	1136407	159	conserved hypothetical protein	9	2	12.579	8.2	11.3	60.404	13.423
SUB1157	NA	1136899	1138215	1317	putative GTP-binding protein	1	1	0.759	86	86	0.81	0.81
SUB1158	NA	1138267	1138395	129	putative membrane protein	0	0	0	NA	NA	0	0
SUB1159	pepS	1138569	1139810	1242	aminopeptidase PepS	1	1	0.805	4.3	4.3	0.859	0.859
SUB1160	NA	1139857	1140774	918	CorA-like3 Mg2+ transporter protein	116	9	9.804	9.4	95.5	134.846	10.462
SUB1161	NA	1140813	1141532	720	putative ribosomal small subunit pseudouridine synthase B	358	8	11.111	14.6	97.2	530.608	11.857
SUB1162	NA	1141542	1141895	354	conserved hypothetical protein	42	3	8.475	57.3	82.8	126.61	9.044
SUB1163	NA	1141996	1142358	363	thioesterase superfamily protein	61417	5	13.774	1.4	100	180553	14.699
SUB1164	NA	1142436	1143659	1224	major facilitator superfamily protein	62	6	4.902	6.7	85.8	54.055	5.231
SUB1165	NA	1144047	1145531	1485	conserved hypothetical protein	1593	19	12.795	2	89.7	1144.75	13.654
SUB1166	NA	1145565	1146344	780	putative membrane protein	29	3	3.846	11.5	48.1	39.676	4.104
SUB1167	NA	1146341	1146997	657	ABC transporter ATP-binding protein	263	7	10.654	9.7	81.3	427.182	11.37
SUB1168	NA	1147127	1147525	399	thioesterase superfamily protein	232	5	12.531	4	98.5	620.495	13.373
SUB1169	NA	1147748	1148191	444	acetyltransferase (GNAT) family protein	330	6	13.514	0.7	86.7	793.147	14.421
SUB1170	NA	1148212	1148685	474	conserved hypothetical protein	140	6	12.658	1.5	97.7	315.19	13.508
SUB1170A	NA	1148782	1148862	81	conserved hypothetical protein (pseudogene)	10	1	12.346	38.3	38.3	131.746	13.175
SUB1171	NA	1148889	1150445	1557	putative ABC transport/processing ATP-binding protein (pseudogene)	254	11	7.065	3	99.7	174.088	7.539
SUB1173	NA	1151106	1152266	1161	putative membrane protein	1900	21	18.088	27	97.4	1746.4	19.302
SUB1174	NA	1152269	1153132	864	ABC transporter, ATP-binding protein	23	6	6.944	34.4	75.9	28.408	7.411
SUB1176	NA	1153644	1154099	456	MutT/NUDIX family protein	3	2	4.386	15.8	34	7.021	4.68
SUB1177	NA	1154263	1154592	330	putative membrane protein	16	5	15.152	10	76.1	51.74	16.169
SUB1178	NA	1154730	1154882	153	relaxase (fragment)	9	1	6.536	88.9	88.9	62.773	6.975
SUB1178A	NA	1154873	1155187	315	putative transposase (fragment)	194	4	12.698	26	93	657.225	13.551
SUB1180	copZ	1155606	1155839	234	putive copper chaperone CopZ	602	9	38.462	3	86.8	2745.39	41.044
SUB1181	NA	1155935	1157788	1854	putative copper importing ATPase	639	20	10.787	4.6	99.7	367.802	11.512
SUB1182	NA	1157834	1158136	303	hypothetical protein	1	1	3.3	92.4	92.4	3.522	3.522
SUB1183	NA	1158303	1159052	750	Crp family regulatory protein	0	0	0	NA	NA	0	0
SUB1184	NA	1159053	1159292	240	hypothetical protein	0	0	0	NA	NA	0	0
SUB1185	NA	1159308	1159532	225	puative DNA-binding protein	0	0	0	NA	NA	0	0
SUB1186	NA	1159675	1160823	1149	putative DNA recombinase (fragment)	149	4	3.481	23.5	75.1	138.385	3.715
SUB1187	NA	1160948	1163179	2232	putative modification methylase	203	7	3.136	1.4	29.9	97.057	3.347
SUB1188	NA	1163180	1165687	2508	putative type III site-specific deoxyribonuclease	1640	21	8.373	19.3	98.1	697.813	8.935
SUB1189	NA	1166047	1167408	1362	putative RNA methyltransferase	149	8	5.874	45.7	92.9	116.743	6.268
SUB1190	NA	1167478	1168941	1464	cell envelope-related transcriptional attenuator domain protein	1	1	0.683	13.1	13.1	0.729	0.729
SUB1191	aroK	1169104	1169595	492	putative shikimate kinase	1	1	2.033	3.9	3.9	2.169	2.169
SUB1192	aroA	1169588	1170871	1284	3-phosphoshikimate 1-carboxyvinyltransferase	33	2	1.558	88.7	91.3	27.427	1.662
SUB1193	NA	1170954	1171901	948	ribonuclease BN-like family protein	0	0	0	NA	NA	0	0
SUB1194	NA	1171903	1172763	861	putative metallopeptidase	0	0	0	NA	NA	0	0
SUB1195	NA	1172786	1174069	1284	putative DNA-binding protein	58	4	3.115	14	95.8	48.204	3.324
SUB1196	NA	1174062	1174613	552	acetyltransferase (GNAT) family protein	3	1	1.812	7.2	7.2	5.8	1.933
SUB1197	NA	1174752	1176476	1725	glycosyl hydrolase family protein	98	6	3.478	7.4	98.4	60.626	3.712
SUB1198	NA	1176501	1178291	1791	glycosyl hydrolase family protein	0	0	0	NA	NA	0	0
SUB1199	NA	1178308	1179108	801	haloacid dehalogenase-like hydrolase	349	4	4.994	13.1	82.4	464.96	5.329
SUB1200	NA	1179238	1180767	1530	putative beta-glucuronidase	940	9	5.882	13.8	91.8	655.631	6.277
SUB1201	kduD	1180846	1181685	840	putative 2-deoxy-D-gluconate 3-dehydrogenase	5	2	2.381	5.4	35.5	6.352	2.541
SUB1202	uxuA	1181815	1182861	1047	putative mannonate dehydratase	0	0	0	NA	NA	0	0
SUB1203	uxaC	1182881	1184284	1404	uronate isomerase	1	1	0.712	42.1	42.1	0.76	0.76
SUB1204	dgoA	1184295	1184915	621	putative 2-dehydro-3-deoxy-6-phosphogalactonate aldolase	0	0	0	NA	NA	0	0
SUB1205	NA	1185037	1185762	726	GntR family regulatory protein	0	0	0	NA	NA	0	0
SUB1206	uidA	1185806	1187596	1791	putative beta-glucuronidase	141	6	3.35	3.5	99.5	84.013	3.575
SUB1207	NA	1187608	1188633	1026	PfkB family carbohydrate kinase	15	7	6.823	5.7	85.5	15.602	7.281
SUB1208	NA	1188707	1189537	831	putative sugar transporter (pseudogene)	1	1	1.203	19.4	19.4	1.284	1.284
SUB1210	murZ	1190486	1191745	1260	UDP-N-acetylglucosamine 1-carboxyvinyltransferase 2	9	3	2.381	78	95.4	7.622	2.541
SUB1211	metK	1191931	1193118	1188	S-adenosylmethionine synthetase	0	0	0	NA	NA	0	0
SUB1212	NA	1193440	1195623	2184	putative lipoprotein	242	10	4.579	3	63.6	118.246	4.886
SUB1213	birA	1195779	1196714	936	BirA bifunctional protein [includes: biotin operon repressor biotin--[acetyl-CoA-carboxylase] synthetase]	0	0	0	NA	NA	0	0
SUB1214	dnaH	1196951	1198618	1668	DNA polymerase III subunit gamma/tau	0	0	0	NA	NA	0	0
SUB1215	NA	1198618	1199115	498	conserved hypothetical protein	0	0	0	NA	NA	0	0
SUB1216	NA	1199147	1199485	339	putative membrane protein	0	0	0	NA	NA	0	0
SUB1217	udk	1199491	1200123	633	uridine kinase	5	3	4.739	86.3	100	8.429	5.058
SUB1218	NA	1200276	1201358	1083	putative RNA helicase	0	0	0	NA	NA	0	0
SUB1219	NA	1201430	1202719	1290	polysaccharide deacetylase family protein	41	7	5.426	3.4	98.4	33.917	5.791
SUB1220	gapN	1202865	1204292	1428	putative NADP-dependent glyceraldehyde-3-phosphate dehydrogenase	1	1	0.7	98.4	98.4	0.747	0.747
SUB1222	pstI	1204447	1206180	1734	phosphoenolpyruvate-protein phosphotransferase	7	1	0.577	79.8	79.8	4.308	0.615
SUB1223	ptsH	1206185	1206448	264	histidine-containing phosphocarrier protein (HPr)	0	0	0	NA	NA	0	0
SUB1224	nrdH	1206921	1207139	219	glutaredoxin-like protein	0	0	0	NA	NA	0	0
SUB1225	NA	1207159	1209318	2160	putative ribonucleoside-diphosphate reductase alpha chain	1	1	0.463	55.9	55.9	0.494	0.494
SUB1227	NA	1209887	1210846	960	putative ribonucleoside-diphosphate reductase beta chain	11	1	1.042	94	94	12.228	1.112
SUB1228	NA	1210970	1211929	960	putative membrane protein	3	2	2.083	85.6	95.8	3.335	2.223
SUB1229	NA	1211991	1213244	1254	voltage gated chloride channel	12	3	2.392	12.1	43.9	10.212	2.553
SUB1230	alaS	1213282	1215903	2622	alanyl-tRNA synthetase	0	0	0	NA	NA	0	0
SUB1231	prsA1	1216195	1217139	945	foldase protein PrsA 1 precursor	64	5	5.291	27	77.6	72.272	5.646
SUB1232	NA	1217202	1217909	708	putative O-methyltransferase	28	4	5.65	8.2	78	42.203	6.029
SUB1233	NA	1218049	1219278	1230	major facilitator superfamily protein	2	2	1.626	73.7	98.9	1.735	1.735
SUB1234	NA	1219403	1220044	642	haloacid dehalogenase-like hydrolase	0	0	0	NA	NA	0	0
SUB1235	pepB	1220096	1221916	1821	putative oligopeptidase	680	10	5.491	2	98.1	398.494	5.86
SUB1236	NA	1221921	1222865	945	competence protein CoiA-like family protein	24	4	4.233	60.4	87	27.102	4.517
SUB1237	NA	1222941	1224086	1146	major facilitator superfamily protein	1	1	0.873	93.6	93.6	0.931	0.931
SUB1238	NA	1224172	1224882	711	putative ribosomal small subunit pseudouridine synthase A	0	0	0	NA	NA	0	0
SUB1239	nagB	1224954	1225658	705	glucosamine-6-phosphate isomerase	0	0	0	NA	NA	0	0
SUB1240	queA	1225839	1226867	1029	S-adenosylmethionine:tRNA ribosyltransferase-isomerase	80	3	2.915	42.7	53.2	82.965	3.111
SUB1241	NA	1226907	1227959	1053	putative lipoprotein	0	0	0	NA	NA	0	0
SUB1242	sodA	1228113	1228721	609	superoxide dismutase [Mn]	1	1	1.642	82.3	82.3	1.752	1.752
SUB1243	NA	1228818	1229858	1041	putative DNA polymerase III delta subunit	0	0	0	NA	NA	0	0
SUB1244	comEC	1229901	1232159	2259	putative competence protein	7	6	2.656	8.6	87.9	3.307	2.834
SUB1245	comEA	1232140	1232820	681	putative competence protein	0	0	0	NA	NA	0	0
SUB1246	NA	1232883	1233623	741	putative acyltransferase	0	0	0	NA	NA	0	0
SUB1247	NA	1233662	1234531	870	conserved hypothetical protein	6	3	3.448	61.3	98.9	7.36	3.68
SUB1248	NA	1234572	1234841	270	conserved hypothetical protein	0	0	0	NA	NA	0	0
SUB1249	NA	1234863	1236896	2034	probable potassium transport system protein	360	21	10.324	1.6	98.6	188.875	11.018
SUB1250	NA	1236993	1238678	1686	DEAD box helicase family protein	1	1	0.593	95.1	95.1	0.633	0.633
SUB1251	NA	1238824	1239600	777	conserved hypothetical protein	1	1	1.287	91	91	1.373	1.373
SUB1252	NA	1239634	1240326	693	hypothetical protein	12	4	5.772	8.5	56.3	18.479	6.16
SUB1253	prfC	1240543	1242087	1545	peptide chain release factor 3	205	4	2.589	39.3	96.6	141.595	2.763
SUB1254	NA	1242201	1242896	696	putative membrane protein	9	1	1.437	84.1	84.1	13.799	1.533
SUB1255	murF	1242989	1244359	1371	putative UDP-N-acetylmuramoyl-tripeptide--D-alanyl-D-alanine ligase	0	0	0	NA	NA	0	0
SUB1256	NA	1244627	1245184	558	putative membrane protein	31	4	7.168	37.3	97.5	59.286	7.65
SUB1257	ddlA	1245224	1246270	1047	D-alanine--D-alanine ligase	0	0	0	NA	NA	0	0
SUB1258	recR	1246408	1247004	597	recombination protein RecR	17	1	1.675	14.1	14.1	30.388	1.788
SUB1259	penA	1247016	1249118	2103	penicillin-binding protein 2b (pseudogene)	26	4	1.902	52.1	97.6	13.193	2.03
SUB1260	NA	1249177	1249953	777	putative formate/nitrite transporter family protein	700	8	10.296	20.8	97.6	961.391	10.987
SUB1261	NA	1250048	1250593	546	putative membrane protein	0	0	0	NA	NA	0	0
SUB1262	NA	1250659	1251177	519	conserved hypothetical protein	23	1	1.927	16.4	16.4	47.292	2.056
SUB1263	gpmA	1251279	1251971	693	2,3-bisphosphoglycerate-dependent phosphoglycerate mutase	2	1	1.443	18	18	3.08	1.54
SUB1264	pyrD	1252209	1253144	936	putative dihydroorotate dehydrogenase	7	2	2.137	38.4	42.8	7.981	2.28
SUB1265	NA	1253222	1253428	207	putative membrane protein	0	0	0	NA	NA	0	0
SUB1266	NA	1253496	1255349	1854	putative cation-transporting ATPase	74167	24	12.945	0.3	85.7	42689.8	13.814
SUB1267	hlpA	1255554	1255829	276	DNA-binding protein HU	17	7	25.362	78.3	99.3	65.73	27.065
SUB1268	NA	1255928	1256515	588	putative membrane protein	2	2	3.401	80.1	84.9	3.63	3.63
SUB1269	NA	1256493	1257335	843	GDSL-like lipase/acylhydrolase protein	0	0	0	NA	NA	0	0
SUB1270	NA	1257328	1258179	852	conserved hypothetical protein	1	1	1.174	32.9	32.9	1.253	1.253
SUB1271	recN	1258266	1259927	1662	putative DNA repair protein	88	3	1.805	62.6	97.3	56.503	1.926
SUB1272	NA	1259944	1260414	471	putative repressor protein	0	0	0	NA	NA	0	0
SUB1273	NA	1260401	1261228	828	hemolysin-like protein	0	0	0	NA	NA	0	0
SUB1274	fps	1261221	1262090	870	putative geranyltranstransferase	0	0	0	NA	NA	0	0
SUB1275	xseB	1262090	1262305	216	putative exodeoxyribonuclease VII small subunit	0	0	0	NA	NA	0	0
SUB1276	xseA	1262295	1263623	1329	putative exodeoxyribonuclease VII large subunit	0	0	0	NA	NA	0	0
SUB1277	folD	1263764	1264618	855	FolD bifunctional protein [includes: methylenetetrahydrofolate dehydrogenase/methenyltetrahydrofolate cyclohydrolase]	0	0	0	NA	NA	0	0
SUB1278	glnQ3	1264722	1265456	735	putative glutamine transporter, ATP-binding protein 3	0	0	0	NA	NA	0	0
SUB1279	NA	1265453	1266142	690	putative amino acid ABC transporter permease protein	3	1	1.449	9	9	4.64	1.547
SUB1280	NA	1266269	1266499	231	conserved hypothetical protein	2	1	4.329	30.7	30.7	9.239	4.62
SUB1281	clpE	1266754	1269024	2271	putative ATP-dependent Clp protease ATP-binding subunit	1385	28	12.329	1.4	98.9	650.812	13.157
SUB1282	NA	1269158	1269613	456	Mut/NUDIX family protein	220	14	30.702	5.7	93	514.85	32.763
SUB1283	NA	1269665	1269976	312	conserved hypothetical protein	23999	34	108.974	4.2	96.2	82084.6	116.291
SUB1284	ileS	1270079	1272874	2796	isoleucyl-tRNA synthetase	4	2	0.715	97.3	98.9	1.527	0.763
SUB1285	NA	1273127	1273891	765	putative cell-division protein DivIVA	0	0	0	NA	NA	0	0
SUB1286	NA	1273901	1274692	792	conserved hypothetical protein	0	0	0	NA	NA	0	0
SUB1287	NA	1274689	1274946	258	putative membrane protein	0	0	0	NA	NA	0	0
SUB1288	NA	1274950	1275585	636	conserved hypothetical protein	0	0	0	NA	NA	0	0
SUB1289	NA	1275598	1276269	672	conserved hypothetical protein	1	1	1.488	90	90	1.588	1.588
SUB1290	ftsZ	1276285	1277610	1326	cell division protein FtsZ	0	0	0	NA	NA	0	0
SUB1291	ftsA	1277650	1279014	1365	putative cell division protein	0	0	0	NA	NA	0	0
SUB1292	NA	1279200	1280381	1182	putative cell division protein	0	0	0	NA	NA	0	0
SUB1293	murG	1280382	1281458	1077	putative UDP-N-acetylglucosamine-N-acetylmuramyl-(pentapeptide)pyr ophosphoryl-undecaprenol N-acetylglucosamine transferase	0	0	0	NA	NA	0	0
SUB1294	murD	1281455	1282816	1362	UDP-N-acetylmuramoylalanine--D-glutamate ligase	0	0	0	NA	NA	0	0
SUB1295	NA	1282954	1283193	240	putative membrane protein	0	0	0	NA	NA	0	0
SUB1296	NA	1283299	1285140	1842	BipA family GTPase	26	3	1.629	7	72.7	15.063	1.738
SUB1297	NA	1285311	1285691	381	putative membrane protein	47	3	7.874	41.7	86.1	131.642	8.403
SUB1298	glkA	1285700	1286671	972	glucokinase	0	0	0	NA	NA	0	0
SUB1299	NA	1286661	1286879	219	conserved hypothetical protein	0	0	0	NA	NA	0	0
SUB1300	NA	1286981	1287631	651	type IV leader peptidase family protein	0	0	0	NA	NA	0	0
SUB1301	NA	1287656	1289401	1746	ABC transporter, ATP-binding/permease protein	6	6	3.436	52.7	74.7	3.667	3.667
SUB1302	NA	1289388	1291136	1749	ABC transporter, ATP-binding/permease protein	0	0	0	NA	NA	0	0
SUB1303	NA	1291217	1291672	456	VanZ like family protein	0	0	0	NA	NA	0	0
SUB1304	NA	1291726	1292811	1086	radical SAM superfamily protein	22	4	3.683	0.6	69.9	21.618	3.931
SUB1305	NA	1292808	1293425	618	conserved hypothetical protein	78	2	3.236	18.4	70.9	134.688	3.454
SUB1306	NA	1293394	1294776	1383	putative phosphoesterase	250	12	8.677	10.8	91.6	192.904	9.259
SUB1307	rbsB	1294939	1295907	969	D-ribose-binding protein precursor	119	7	7.224	2	98.8	131.053	7.709
SUB1308	rbsC	1295946	1296893	948	ribose transport system permease protein RbsC	12	3	3.165	41.8	82.4	13.508	3.377
SUB1309	rbsA	1296895	1298373	1479	ribose transport ATP-binding protein RbsA	18	7	4.733	60.3	81.5	12.988	5.051
SUB1310	rbsD	1298388	1298786	399	high affinity ribose transport protein RbsD	0	0	0	NA	NA	0	0
SUB1311	rbsK	1298761	1299672	912	ribokinase	1	1	1.096	47	47	1.17	1.17
SUB1312	NA	1299669	1300673	1005	putative ribose transport operon repressor	0	0	0	NA	NA	0	0
SUB1313	NA	1300874	1301917	1044	putative exported protein	6	1	0.958	5.7	5.7	6.133	1.022
SUB1314	coaD	1301895	1302395	501	phosphopantetheine adenylyltransferase	0	0	0	NA	NA	0	0
SUB1315	NA	1302385	1302924	540	putative methylase	76	2	3.704	16.1	34.8	150.191	3.952
SUB1316	NA	1303013	1303888	876	carbon-nitrogen hydrolase family protein	70	4	4.566	1.7	94.4	85.274	4.873
SUB1317	NA	1303885	1304985	1101	Porphyromonas-type peptidyl-arginine deiminase	155	4	3.633	3.7	77.2	150.234	3.877
SUB1318	NA	1305001	1306128	1128	putative carboxynorspermidine decarboxylase	42	3	2.66	31.9	38.4	39.734	2.838
SUB1319	NA	1306128	1307387	1260	saccharopine dehydrogenase family protein	19	4	3.175	31.6	85.5	16.092	3.388
SUB1320	speE	1307387	1308244	858	putative spermidine synthase	346	9	10.49	7.1	86	430.34	11.194
SUB1321	speA	1308248	1309702	1455	putative arginine decarboxylase	154	8	5.498	21.6	98.9	112.949	5.867
SUB1323	asnA	1310192	1311184	993	aspartate--ammonia ligase	14	4	4.028	43.8	72.8	15.045	4.299
SUB1324	arcC	1311369	1312319	951	carbamate kinase	1	1	1.052	40.6	40.6	1.122	1.122
SUB1325	NA	1312336	1313667	1332	petidase family M20/M25/M40 protein	0	0	0	NA	NA	0	0
SUB1326	NA	1313700	1315196	1497	C4-dicarboxylate anaerobic carrier protein	4	2	1.336	13	28.1	2.851	1.426
SUB1327	arcB	1315387	1316400	1014	ornithine carbamoyltransferase	115	6	5.917	6.4	85.1	121.027	6.314
SUB1328	arcA	1316839	1318071	1233	arginine deiminase	73	5	4.055	0.2	78.1	63.18	4.327
SUB1329	NA	1318336	1319016	681	Crp family regulatory protein	100	11	16.153	7.5	92.4	156.702	17.237
SUB1330	argR	1319162	1319635	474	arginine repressor	2	1	2.11	82.5	82.5	4.503	2.251
SUB1331	NA	1319658	1320368	711	conserved hypothetical protein	305	5	7.032	27	82.3	457.776	7.505
SUB1332	NA	1320397	1321476	1080	conserved hypothetical protein	40	7	6.481	12.4	99.6	39.524	6.917
SUB1333	NA	1321497	1322417	921	CorA-like Mg2+ transporter protein	0	0	0	NA	NA	0	0
SUB1334	NA	1322634	1323593	960	putative oxidoreductase	6	3	3.125	58.4	71.1	6.67	3.335
SUB1335	nudG	1323830	1324222	393	putative CTP pyrophosphohydrolase	508	1	2.545	37.4	37.4	1379.41	2.715
SUB1336	NA	1324245	1327112	2868	Putative helicase	329	12	4.184	0.8	98	122.416	4.465
SUB1337	NA	1327251	1327778	528	putative membrane protein	169	5	9.47	3.6	69.7	341.567	10.106
SUB1339	NA	1328019	1328375	357	putative membrane protein	2	1	2.801	38.1	38.1	5.978	2.989
SUB1340	NA	1328696	1328887	192	conserved hypothetical protein (fragment)	23	2	10.417	25.5	58.3	127.835	11.116
SUB1342	valS	1329542	1332193	2652	valyl-tRNA synthetase	5	1	0.377	0.9	0.9	2.012	0.402
SUB1343	NA	1332240	1333139	900	conserved hypothetical protein	13	7	7.778	23.7	98	15.414	8.3
SUB1344	NA	1333148	1333780	633	conserved hypothetical protein	0	0	0	NA	NA	0	0
SUB1345	NA	1333792	1334322	531	putative acetyltransferase	53	3	5.65	1.9	58.8	106.513	6.029
SUB1346	NA	1334790	1335125	336	conserved hypothetical protein (fragment)	30	1	2.976	15.8	15.8	95.281	3.176
SUB1347	NA	1335158	1335412	255	conserved hypothetical protein	15	3	11.765	40.8	96.1	62.773	12.555
SUB1349	NA	1335667	1336092	426	MarR family regulatory protein	5	3	7.042	77.2	96	12.525	7.515
SUB1350	NA	1336108	1337478	1371	MATE family efflux protein	76	8	5.835	1.6	62.7	59.156	6.227
SUB1351	NA	1337568	1338383	816	conserved hypothetical protein	2	1	1.225	26.8	26.8	2.616	1.308
SUB1352	NA	1338396	1339607	1212	major facilitator superfamily protein	3	3	2.475	48.2	92.5	2.641	2.641
SUB1353	NA	1340066	1341586	1521	putative amidase	737	9	5.917	13.5	85.5	517.084	6.314
SUB1354	NA	1341827	1342570	744	conserved hypothetical protein	4	1	1.344	66	66	5.737	1.434
SUB1355	NA	1342572	1343060	489	conserved hypothetical protein	0	0	0	NA	NA	0	0
SUB1356	NA	1343221	1344114	894	ABC transporter, ATP-binding protein	0	0	0	NA	NA	0	0
SUB1357	NA	1344111	1345328	1218	putative membrane protein	51	2	1.642	68.4	69.6	44.683	1.752
SUB1358	NA	1345352	1345957	606	DedA family protein	0	0	0	NA	NA	0	0
SUB1359	NA	1346115	1347023	909	putative transporter protein	0	0	0	NA	NA	0	0
SUB1360	NA	1347133	1350039	2907	NADH:flavin oxidoreductase / NADH oxidase family protein	147	5	1.72	9.7	64.1	53.963	1.835
SUB1361	aroD	1350054	1350809	756	3-dehydroquinate dehydratase	1	1	1.323	59.4	59.4	1.412	1.412
SUB1362	aroE	1351042	1351929	888	shikimate 5-dehydrogenase	304	5	5.631	7.3	96.7	365.328	6.009
SUB1363	NA	1351946	1353178	1233	major facilitator superfamily protein	552	16	12.976	9.4	99.4	477.748	13.848
SUB1364	NA	1353258	1354541	1284	major facilitator superfamily protein	27927	20	15.576	2.3	96.7	23210.4	16.622
SUB1365	NA	1354587	1355444	858	short chain dehydrogenase	5	3	3.497	68.6	71.6	6.219	3.731
SUB1366	NA	1355517	1356356	840	conserved hypothetical protein	2	2	2.381	70.4	98.3	2.541	2.541
SUB1367	NA	1356517	1357422	906	LysR family regulatory protein	0	0	0	NA	NA	0	0
SUB1368	NA	1357492	1358067	576	putative esterase	0	0	0	NA	NA	0	0
SUB1369	NA	1358045	1358653	609	acetyltransferase (GNAT) family protein	9	4	6.568	7.1	64.4	15.771	7.009
SUB1370	NA	1358789	1362013	3225	putative zinc carboxypeptidase	1284	29	8.992	2	92.2	424.872	9.596
SUB1371	NA	1362487	1363842	1356	putative RNA methyltransferase	14	3	2.212	31.4	93.6	11.018	2.361
SUB1372	NA	1363920	1364696	777	RecX family protein	23	7	9.009	4.4	98.3	31.589	9.614
SUB1373	NA	1364777	1365310	534	conserved hypothetical protein	99	4	7.491	11	96.1	197.841	7.994
SUB1374	NA	1365369	1365683	315	conserved hypothetical protein	4	2	6.349	23.2	48.6	13.551	6.776
tRNA-Ile	tRNA-Ile	1365855	1365928	74	transfer RNA-Ile	0	0	0	NA	NA	0	0
tRNA-Thr	tRNA-Thr	1365979	1366051	73	transfer RNA-Thr	0	0	0	NA	NA	0	0
tRNA-Leu	tRNA-Leu	1366062	1366143	82	transfer RNA-Leu	0	0	0	NA	NA	0	0
tRNA-Lys	tRNA-Lys	1366149	1366221	73	transfer RNA-Lys	0	0	0	NA	NA	0	0
tRNA-Asp	tRNA-Asp	1366295	1366367	73	transfer RNA-Asp	0	0	0	NA	NA	0	0
tRNA-Val	tRNA-Val	1366386	1366458	73	transfer RNA-Val	0	0	0	NA	NA	0	0
5S ribosomal RNA_1366472	5S ribosomal RNA_1366472	1366472	1366591	120	5S ribosomal RNA	0	0	0	NA	NA	0	0
23S ribosomal RNA_1366794	23S ribosomal RNA_1366794	1366794	1369692	2899	23S ribosomal RNA	5	1	0.345	1.7	1.7	1.841	0.368
tRNA-Ala	tRNA-Ala	1369887	1369959	73	transfer RNA-Ala	10	4	54.795	90.4	90.4	146.184	58.474
16S ribosomal RNA_1370031	16S ribosomal RNA_1370031	1370031	1371574	1544	16S ribosomal RNA	18	2	1.295	86.9	97.8	12.441	1.382
SUB1375	NA	1371924	1372472	549	sigma 54 modulation protein / S30EA ribosomal protein	1	1	1.821	42.1	42.1	1.944	1.944
SUB1376	comFC	1372548	1373222	675	putative late competence protein	10	3	4.444	1.9	91.3	15.81	4.743
SUB1377	comFA	1373212	1374513	1302	putative late competence protein	50	8	6.144	7.8	91.1	40.981	6.557
SUB1378	NA	1374570	1375199	630	conserved hypothetical protein	0	0	0	NA	NA	0	0
SUB1379	cysM	1375308	1376240	933	putative cysteine synthase	0	0	0	NA	NA	0	0
SUB1380	NA	1376255	1376611	357	putative S1 RNA binding domain protein	0	0	0	NA	NA	0	0
SUB1381	NA	1376611	1378023	1413	cyclophilin type peptidyl-prolyl cis-trans isomerase protein	0	0	0	NA	NA	0	0
SUB1382	NA	1378045	1378686	642	response regulator protein	26	3	4.673	32.9	95.3	43.218	4.987
SUB1383	NA	1378679	1379683	1005	sensor histidine kinase	352	4	3.98	8.3	97.2	373.766	4.247
SUB1384	NA	1379680	1380375	696	putative membrane protein	162	12	17.241	11.1	99	248.387	18.399
SUB1385	stk1	1380493	1382379	1887	serine/threonine-protein kinase	0	0	0	NA	NA	0	0
SUB1386	NA	1382376	1383116	741	putative protein phosphatase	14	1	1.35	3.1	3.1	20.162	1.44
SUB1387	NA	1383154	1384476	1323	putative ribosomal RNA small subunit methyltransferase	27	1	0.756	95.5	95.5	21.778	0.807
SUB1388	fmt	1384466	1385401	936	methionyl-tRNA formyltransferase	0	0	0	NA	NA	0	0
SUB1389	priA	1385470	1387857	2388	putative primosomal protein N'	61	8	3.35	16.2	97.4	27.26	3.575
SUB1390	rpoZ	1387927	1388244	318	DNA-directed RNA polymerase omega chain	4	2	6.289	1.3	18.6	13.423	6.712
SUB1391	gmk	1388267	1388893	627	guanylate kinase	0	0	0	NA	NA	0	0
SUB1392	NA	1389009	1390616	1608	putative phosphohydrolase	54	3	1.866	46.6	72.8	35.837	1.991
SUB1393	NA	1390739	1391635	897	LysR family regulatory protein	233	8	8.919	9	89.5	277.196	9.517
SUB1394	atoB2	1391827	1393014	1188	acetyl-CoA acetyltransferase 2	397	10	8.418	12.2	99.7	356.613	8.983
SUB1395	atoD2	1393036	1393692	657	acetate CoA-transferase alpha subunit 2	373	8	12.177	12.6	94.4	605.852	12.994
SUB1396	atoA2	1393689	1394363	675	acetate CoA-transferase beta subunit 2	59	7	10.37	5	84.6	93.276	11.067
SUB1397	NA	1394379	1395158	780	putative D-beta-hydroxybutyrate dehydrogenase	7	3	3.846	2.8	58.5	9.577	4.104
SUB1398	NA	1395225	1396562	1338	putative permease	306	7	5.232	0.5	96.9	244.055	5.583
SUB1399	luxS	1396669	1397151	483	S-ribosylhomocysteinase	5	3	6.211	18.2	41.2	11.047	6.628
SUB1400	NA	1397194	1397532	339	hypothetical protein	0	0	0	NA	NA	0	0
SUB1401	NA	1397561	1397794	234	hypothetical protein	0	0	0	NA	NA	0	0
SUB1402	NA	1397970	1399484	1515	putative membrane protein	0	0	0	NA	NA	0	0
SUB1403	NA	1399489	1400649	1161	putative RNA methylase family protein	0	0	0	NA	NA	0	0
SUB1404	NA	1401094	1401417	324	DivIVA protein	1	1	3.086	93.5	93.5	3.294	3.294
SUB1405	NA	1401524	1402051	528	conserved hypothetical protein	0	0	0	NA	NA	0	0
SUB1406	recU	1402132	1402740	609	putative recombination protein U homologue	0	0	0	NA	NA	0	0
SUB1407	pbp1A	1402727	1404946	2220	putative penicillin-binding protein 1A	0	0	0	NA	NA	0	0
SUB1408	pepC	1404974	1406305	1332	aminopeptidase C	0	0	0	NA	NA	0	0
SUB1409	nadE	1406397	1407221	825	NH(3)-dependent NAD(+) synthetase	0	0	0	NA	NA	0	0
SUB1410	NA	1407205	1408683	1479	nicotinate phosphoribosyltransferase (NAPRTase) family protein	0	0	0	NA	NA	0	0
SUB1411	NA	1408794	1410188	1395	amino acid permease	448	10	7.168	23	99.9	342.71	7.65
SUB1412	NA	1410307	1411221	915	putative thioredoxin reductase	0	0	0	NA	NA	0	0
SUB1413	NA	1411283	1411507	225	putative membrane protein	0	0	0	NA	NA	0	0
SUB1414	NA	1411607	1412350	744	ABC transporter ATP-binding protein	0	0	0	NA	NA	0	0
SUB1415	NA	1412350	1413174	825	ABC transporter permease protein	0	0	0	NA	NA	0	0
SUB1416	NA	1413275	1414093	819	extracellular solute-binding protein	2874	2	2.442	47.3	61.2	3744.78	2.606
SUB1417	NA	1414228	1415571	1344	putative helicase	0	0	0	NA	NA	0	0
SUB1418	mraY	1415652	1416659	1008	phospho-N-acetylmuramoyl-pentapeptide-transfera se	0	0	0	NA	NA	0	0
SUB1419	pbpX	1416661	1418913	2253	putative penicillin binding protein 2x	0	0	0	NA	NA	0	0
SUB1420	ftsL	1418917	1419240	324	putative cell division protein	0	0	0	NA	NA	0	0
SUB1421	mraW	1419245	1420195	951	S-adenosyl-methyltransferase MraW	0	0	0	NA	NA	0	0
SUB1422	proA	1420278	1421528	1251	gamma-glutamyl phosphate reductase	431	5	3.997	42.4	68.7	367.657	4.265
SUB1423	proB	1421531	1422343	813	glutamate 5-kinase	21	2	2.46	96.2	99.3	27.565	2.625
SUB1424	NA	1422405	1424039	1635	putative membrane protein	160	7	4.281	12.8	94.6	104.43	4.569
SUB1425	NA	1424036	1424776	741	ABC transporter ATP-binding protein	1	1	1.35	98.1	98.1	1.44	1.44
SUB1426	NA	1424791	1425042	252	conserved hypothetical protein	0	0	0	NA	NA	0	0
SUB1427	tkt1	1425203	1427188	1986	putative transketolase 1	309	13	6.546	2	81.7	166.036	6.985
SUB1428	tal1	1427368	1428012	645	probable transaldolase 1	7	3	4.651	13	54.9	11.581	4.963
SUB1429	NA	1428148	1429602	1455	putative DNA-binding protein	50377	19	13.058	6	71.3	36948.1	13.935
SUB1430	NA	1429599	1430936	1338	pyridine nucleotide-disulphide oxidoreductase	1	1	0.747	36.4	36.4	0.798	0.798
SUB1431	glpF1	1431014	1431715	702	glycerol uptake facilitator protein 1	0	0	0	NA	NA	0	0
SUB1432	glpO	1431728	1433557	1830	alpha-glycerophosphate oxidase	19	4	2.186	20.1	53.7	11.08	2.333
SUB1433	glpK	1433581	1435083	1503	glycerol kinase	47	2	1.331	23.6	50.4	33.37	1.42
SUB1434	NA	1435225	1435506	282	conserved hypothetical protein	0	0	0	NA	NA	0	0
SUB1435	glyS	1435544	1437583	2040	glycyl-tRNA synthetase beta chain	0	0	0	NA	NA	0	0
SUB1436	glyQ	1437583	1438500	918	glycyl-tRNA synthetase alpha chain	0	0	0	NA	NA	0	0
SUB1438	NA	1439003	1439542	540	isoprenylcysteine carboxyl methyltransferase (ICMT) family protein	182	4	7.407	13.1	80.9	359.667	7.905
SUB1438A	NA	1439888	1440001	114	transposase (pseudogene)	1	1	8.772	59.6	59.6	9.361	9.361
SUB1440	NA	1440176	1440547	372	sugar phosphotransferase system (PTS), IIC component (fragment)	1	1	2.688	95.4	95.4	2.869	2.869
SUB1443	NA	1441452	1442600	1149	putative N-acetylglucosamine-6-phosphate deacetylase	1	1	0.87	56.7	56.7	0.929	0.929
SUB1444	NA	1442781	1443506	726	putative lipoprotein	37	2	2.755	66.5	88.6	54.386	2.94
SUB1445	NA	1443541	1444383	843	conserved hypothetical protein	0	0	0	NA	NA	0	0
SUB1446	NA	1444522	1445079	558	TetR family regulatory protein	0	0	0	NA	NA	0	0
SUB1447	NA	1445105	1445926	822	haloacid dehalogenase-like hydrolase	3	1	1.217	49	49	3.895	1.298
SUB1448	lacG1	1446027	1447430	1404	6-phospho-beta-galactosidase 1	13	3	2.137	15.5	95.7	9.881	2.28
SUB1450	lacE1	1447439	1448284	846	putative lactose-specific phosphotransferase system (PTS), IIBC component 1 (pseudogene)	653	11	13.002	1.3	95.2	823.694	13.875
SUB1451	lacF1	1449144	1449458	315	putative lactose-specific phosphotransferase system (PTS), IIA component 1	10	1	3.175	74.6	74.6	33.878	3.388
SUB1452	lacT1	1449469	1450302	834	transcription antiterminator LacT 1	2	2	2.398	71.1	78.1	2.559	2.559
SUB1453	lacX1	1450471	1451367	897	aldose 1-epimerase 1	35	4	4.459	7.6	82.1	41.639	4.759
SUB1454	lacD1	1451377	1452360	984	tagatose 1,6-diphosphate aldolase 1	848	13	13.211	7	99.5	919.652	14.098
SUB1455	lacC1	1452366	1453301	936	tagatose-6-phosphate kinase 1	85	9	9.615	4.5	86.4	96.909	10.261
SUB1456	lacB1	1453310	1453825	516	galactose-6-phosphate isomerase LacB subunit 1	77	2	3.876	88.2	94.6	159.244	4.136
SUB1457	lacA1	1453843	1454268	426	galactose-6-phosphate isomerase LacA subunit 1	0	0	0	NA	NA	0	0
SUB1458	NA	1454381	1455829	1449	sugar phosphotransferase system (PTS), galactitol-specific family, IIC component	37	9	6.211	15	93	27.249	6.628
SUB1459	NA	1455845	1456150	306	sugar phosphotransferase system (PTS), IIB component	33	1	3.268	6.2	6.2	115.084	3.487
SUB1460	NA	1456143	1456616	474	sugar phosphotransferase system (PTS), IIA component	214	5	10.549	18.6	93.5	481.791	11.257
SUB1461	lacR1	1456832	1457599	768	lactose phosphotransferase system repressor 1	107	3	3.906	21.6	50.3	148.678	4.169
SUB1462	copZ	1457627	1457827	201	putative copper chaperone	0	0	0	NA	NA	0	0
SUB1463	copA	1457840	1460071	2232	copper-transporting ATPase	0	0	0	NA	NA	0	0
SUB1464	copY	1460064	1460501	438	putative negative regulator of copper transport operon	0	0	0	NA	NA	0	0
SUB1465	rbfA	1460607	1460957	351	ribosome-binding factor A	0	0	0	NA	NA	0	0
SUB1466	infB	1461056	1463905	2850	translation initiation factor IF-2	0	0	0	NA	NA	0	0
SUB1467	NA	1463925	1464227	303	ribosomal protein L7Ae/L30e/S12e/Gadd45 family protein	0	0	0	NA	NA	0	0
SUB1468	NA	1464220	1464516	297	conserved hypothetical protein	0	0	0	NA	NA	0	0
SUB1469	nusA	1464532	1465680	1149	putative N utilization substance protein A	0	0	0	NA	NA	0	0
SUB1470	NA	1465736	1466212	477	conserved hypothetical protein	0	0	0	NA	NA	0	0
tRNA-Ser	tRNA-Ser	1466377	1466463	87	transfer RNA-Ser	0	0	0	NA	NA	0	0
SUB1471	NA	1466496	1467131	636	tRNA (guanine-N(7)-)-methyltransferase	2	1	1.572	88.7	88.7	3.356	1.678
SUB1472	NA	1467131	1467922	792	phosphotransferase enzyme family protein	0	0	0	NA	NA	0	0
SUB1473	NA	1467983	1469017	1035	ABC transporter protein EcsB	1	1	0.966	53.3	53.3	1.031	1.031
SUB1474	NA	1469019	1469744	726	ABC transporter ATP-binding protein	0	0	0	NA	NA	0	0
SUB1475	NA	1470020	1470439	420	HIT-family protein	0	0	0	NA	NA	0	0
SUB1476	NA	1470436	1470741	306	conserved hypothetical protein	0	0	0	NA	NA	0	0
SUB1477	NA	1470769	1472085	1317	LytR family regulatory protein	0	0	0	NA	NA	0	0
SUB1478	NA	1472094	1472615	522	acetyltransferase (GNAT) family protein	1	1	1.916	30.3	30.3	2.044	2.044
SUB1479	NA	1472608	1473051	444	putative P-loop hydrolase	0	0	0	NA	NA	0	0
SUB1480	NA	1473144	1474604	1461	putative permease	1	1	0.684	14.7	14.7	0.73	0.73
SUB1481	NA	1474849	1475661	813	putative haloacid dehalogenase-like hydrolase	0	0	0	NA	NA	0	0
SUB1482	manL	1476034	1477023	990	putative mannose-specific phosphotransferase system (PTS), IIAB component	0	0	0	NA	NA	0	0
SUB1483	manM	1477137	1477321	185	putative mannose-specific phosphotransferase system (PTS), IIC component (pseudogene)	4	2	10.811	38.4	48.6	23.073	11.537
SUB1485	manN	1477965	1478876	912	putative mannose-specific phosphotransferase system (PTS), IID component	98	9	9.868	0.8	99.2	114.671	10.531
SUB1486	NA	1478988	1479350	363	conserved hypothetical protein	192	5	13.774	9.9	74.9	564.44	14.699
SUB1487	NA	1479378	1480376	999	putative membrane protein	30	8	8.008	10.4	98	32.046	8.546
SUB1489	serS	1480748	1482025	1278	seryl-tRNA synthetase	0	0	0	NA	NA	0	0
SUB1490	accA	1482093	1482863	771	acetyl-coenzyme A carboxylase carboxyl transferase subunit alpha	4	2	2.594	79.8	80.2	5.536	2.768
SUB1491	accD	1482860	1483726	867	acetyl-coenzyme A carboxylase carboxyl transferase subunit beta	0	0	0	NA	NA	0	0
SUB1492	accC	1483735	1485099	1365	biotin carboxylase subunit of acetyl-CoA carboxylase	0	0	0	NA	NA	0	0
SUB1493	fabZ	1485127	1485549	423	(3R)-hydroxymyristoyl-[acyl carrier protein] dehydratase	0	0	0	NA	NA	0	0
SUB1494	fabE	1485546	1486013	468	biotin carboxyl carrier protein of acetyl-CoA carboxylase	0	0	0	NA	NA	0	0
SUB1495	fabF	1486017	1487249	1233	3-oxoacyl-[acyl-carrier-protein] synthase II	0	0	0	NA	NA	0	0
SUB1496	fabG	1487265	1487999	735	3-oxoacyl-[acyl-carrier protein] reductase	0	0	0	NA	NA	0	0
SUB1497	fabD	1487999	1488931	933	putative malonyl CoA-acyl carrier protein transacylase	0	0	0	NA	NA	0	0
SUB1498	fabK	1488955	1489926	972	enoyl-ACP reductase	0	0	0	NA	NA	0	0
SUB1499	acpP	1490081	1490305	225	acyl carrier protein (ACP)	0	0	0	NA	NA	0	0
SUB1500	fabH	1490368	1491342	975	3-oxoacyl-[acyl-carrier-protein] synthase III	0	0	0	NA	NA	0	0
SUB1501	NA	1491342	1491776	435	MarR family regulatory protein	0	0	0	NA	NA	0	0
SUB1502	NA	1491852	1492643	792	enoyl-CoA hydratase/isomerase family protein	0	0	0	NA	NA	0	0
SUB1503	dnaJ	1492836	1493969	1134	chaperone protein DnaJ	0	0	0	NA	NA	0	0
SUB1504	dnaK	1494409	1496235	1827	chaperone protein DnaK (heat shock protein 70)	0	0	0	NA	NA	0	0
SUB1505	grpE	1496351	1496929	579	GrpE protein (HSP-70 cofactor)	0	0	0	NA	NA	0	0
SUB1506	hrcA	1496974	1498008	1035	heat-inducible transcription repressor HrcA	0	0	0	NA	NA	0	0
SUB1507	NA	1498138	1498725	588	putative N-acetyl-muramidase	1	1	1.701	84.7	84.7	1.815	1.815
SUB1508	NA	1498722	1499468	747	putative D-alanyl-D-alanine carboxypeptidase	13	4	5.355	7.6	45.4	18.571	5.714
SUB1509	NA	1499452	1500162	711	phosphoglycerate mutase family protein	451	4	5.626	6.2	86.9	676.908	6.004
SUB1510	NA	1500301	1500462	162	CsbD-like protein	2	2	12.346	53.1	84	13.175	13.175
SUB1511	NA	1500566	1501903	1338	conserved hypothetical protein	25	5	3.737	12.3	90.7	19.939	3.988
SUB1512	NA	1501913	1502179	267	conserved hypothetical protein	92	1	3.745	59.2	59.2	367.705	3.997
SUB1513	cspC	1502700	1502903	204	cold shock protein CspC	0	0	0	NA	NA	0	0
SUB1514	NA	1503005	1503241	237	transglycosylase associated protein	0	0	0	NA	NA	0	0
SUB1515	NA	1503299	1504225	927	putative membrane protein	22	5	5.394	9	74.6	25.326	5.756
SUB1516	gatB	1504294	1505733	1440	glutamyl-tRNA amidotransferase subunit B	0	0	0	NA	NA	0	0
SUB1517	gatA	1505733	1507199	1467	glutamyl-tRNA amidotransferase subunit A	0	0	0	NA	NA	0	0
SUB1518	gatC	1507199	1507501	303	glutamyl-tRNA amidotransferase subunit C	0	0	0	NA	NA	0	0
SUB1519	ppdK	1507658	1510303	2646	pyruvate, phosphate dikinase	890	17	6.425	11.9	97.2	358.941	6.856
SUB1520	NA	1510315	1511130	816	conserved hypothetical protein	35	4	4.902	23	99.4	45.772	5.231
SUB1521	NA	1511143	1511772	630	putative DNA-binding protein	0	0	0	NA	NA	0	0
SUB1522	NA	1511908	1512249	342	3-hydroxybutyryl-CoA dehydrogenase (fragment)	58	2	5.848	82.2	94.4	180.978	6.241
SUB1523	NA	1512357	1512653	297	conserved hypothetical protein	55	2	6.734	11.1	25.3	197.619	7.186
SUB1524	NA	1512646	1514301	1656	putative pyridine nucleotide-disulphide oxidoreductase	445	9	5.435	9.3	97.9	286.763	5.8
SUB1525	NA	1514312	1514650	339	conserved hypothetical protein	8	2	5.9	25.7	74.9	25.183	6.296
SUB1526	NA	1514789	1515049	261	conserved hypothetical protein	0	0	0	NA	NA	0	0
SUB1527	NA	1515116	1515664	549	isochorismatase family protein	145	2	3.643	50.3	69.9	281.85	3.888
SUB1528	codY	1515808	1516590	783	GTP-sensing transcriptional pleiotropic repressor	0	0	0	NA	NA	0	0
SUB1529	NA	1516786	1518000	1215	putative aminotransferase	0	0	0	NA	NA	0	0
SUB1530	NA	1518195	1518647	453	putative universal stress protein	1	1	2.208	84.3	84.3	2.356	2.356
SUB1531	NA	1518680	1520068	1389	haloacid dehalogenase-like hydrolase	1	1	0.72	87.4	87.4	0.768	0.768
SUB1532	asnB	1520140	1521102	963	putative L-asparaginase	0	0	0	NA	NA	0	0
SUB1533	NA	1521141	1522058	918	aldo/keto reductase family protein	0	0	0	NA	NA	0	0
SUB1534	recG	1522164	1524179	2016	ATP-dependent DNA helicase	0	0	0	NA	NA	0	0
SUB1535	alr	1524242	1525348	1107	alanine racemase	0	0	0	NA	NA	0	0
SUB1536	acpS	1525345	1525701	357	holo-[acyl-carrier protein] synthase	0	0	0	NA	NA	0	0
SUB1537	secA	1525815	1528343	2529	putative preprotein SecA subunit	60	1	0.395	99.6	99.6	25.318	0.422
SUB1538	pmi	1528486	1529436	951	mannose-6-phosphate isomerase	3	1	1.052	44.4	44.4	3.366	1.122
SUB1539	NA	1529461	1530879	1419	putative beta-glucosidase	71	5	3.524	24.5	98.7	53.395	3.76
SUB1540	NA	1530942	1532234	1293	sugar phosphotransferase system (PTS), IIC component	1	1	0.773	48.6	48.6	0.825	0.825
SUB1541	NA	1532325	1533101	777	RpiR family regulatory protein	0	0	0	NA	NA	0	0
SUB1542	scrK1	1533208	1534089	882	fructokinase 1	0	0	0	NA	NA	0	0
SUB1543	scrA	1534226	1536094	1869	putative sucrose-specific phosphotransferase system (PTS), IIABC component	0	0	0	NA	NA	0	0
SUB1544	scrB	1536279	1537718	1440	putative sucrose-6-phosphate hydrolase	21	2	1.389	95.8	99.3	15.563	1.482
SUB1545	scrR	1537724	1538689	966	putative sucrose operon repressor	460	9	9.317	4.3	87.4	508.164	9.942
SUB1546	nusB	1538728	1539156	429	N utilization substance protein B homolog (NusB protein)	0	0	0	NA	NA	0	0
SUB1547	NA	1539149	1539538	390	conserved hypothetical protein	0	0	0	NA	NA	0	0
SUB1548	efp	1539581	1540138	558	elongation factor P (EF-P)	4	1	1.792	95.7	95.7	7.65	1.912
SUB1549	NA	1540254	1540709	456	putative cytidine and deoxycytidylate deaminase	0	0	0	NA	NA	0	0
SUB1550	NA	1540747	1541820	1074	putative metallopeptidase	50	3	2.793	8.3	64.7	49.681	2.981
SUB1551	uvrA	1542058	1544880	2823	UvrABC system protein A (UvrA protein)	295	7	2.48	16.2	67.7	111.515	2.646
SUB1552	NA	1545103	1546047	945	CorA-like Mg2+ transporter protein	0	0	0	NA	NA	0	0
SUB1553	NA	1546332	1546997	666	putative membrane protein	3	2	3.003	3.9	66.4	4.807	3.205
SUB1555	rpsR	1547332	1547571	240	30S ribosomal protein S18	0	0	0	NA	NA	0	0
SUB1556	ssb	1547625	1548116	492	single strand binding protein (SSB)	0	0	0	NA	NA	0	0
SUB1557	rpsF	1548137	1548427	291	30S ribosomal protein S6	0	0	0	NA	NA	0	0
SUB1558	NA	1548680	1549807	1128	putative A/G-specific adenine glycosylase	48	3	2.66	64	83.3	45.41	2.838
SUB1559	NA	1549819	1550133	315	putative thioredoxin	0	0	0	NA	NA	0	0
SUB1560	mutS2	1550245	1552578	2334	putative DNA mismatch repair protein	295	8	3.428	24.4	93.6	134.879	3.658
SUB1561	NA	1552647	1553192	546	putative membrane protein	0	0	0	NA	NA	0	0
SUB1562	NA	1553195	1553503	309	conserved hypothetical protein	3	1	3.236	51.5	51.5	10.361	3.454
SUB1563	NA	1553623	1554528	906	ribonuclease HIII	0	0	0	NA	NA	0	0
SUB1564	spi	1554543	1555136	594	putative signal peptidase I	1	1	1.684	84	84	1.797	1.797
SUB1565	NA	1555192	1557615	2424	conserved hypothetical protein	179	9	3.713	38.4	98.1	78.803	3.962
SUB1566	NA	1557696	1558163	468	putative membrane protein	5	2	4.274	59.8	78	11.401	4.56
SUB1567	dinB	1558187	1559281	1095	DNA polymerase IV	21	2	1.826	12.1	41.6	20.466	1.949
SUB1568	pfl	1559489	1561816	2328	formate acetyltransferase	4783	12	5.155	24.5	92.7	2192.5	5.501
SUB1569	NA	1561873	1562319	447	acetyltransferase (GNAT) family protein	95	4	8.949	11.9	68.9	226.798	9.549
SUB1570	NA	1562361	1563305	945	putative beta-lactamase	12	2	2.116	87.3	90.3	13.551	2.259
SUB1571	NA	1563290	1564042	753	conserved hypothetical protein	0	0	0	NA	NA	0	0
SUB1572	NA	1564156	1565064	909	putative membrane protein	0	0	0	NA	NA	0	0
SUB1573	gla	1565079	1565927	849	glycerol facilitator-aquaporin	0	0	0	NA	NA	0	0
SUB1574	pepXP	1566050	1568326	2277	Xaa-Pro dipeptidyl-peptidase	5	4	1.757	37.2	86.6	2.343	1.875
SUB1575	NA	1568359	1568703	345	conserved hypothetical protein	0	0	0	NA	NA	0	0
SUB1576	NA	1568736	1568966	231	putative DNA-binding protein	0	0	0	NA	NA	0	0
SUB1577	NA	1569142	1569492	351	putative DNA-binding protein	0	0	0	NA	NA	0	0
SUB1578	NA	1569753	1569851	99	putative membrane protein	0	0	0	NA	NA	0	0
SUB1579	NA	1569895	1571331	1437	6-phospho-beta-glucosidase 7	11	2	1.392	3.1	5.9	8.169	1.485
SUB1580	NA	1571354	1571695	342	putative membrane protein	0	0	0	NA	NA	0	0
SUB1581	NA	1571692	1572036	345	putative membrane protein	84	1	2.899	15.4	15.4	259.826	3.093
SUB1582	NA	1572204	1573091	888	RpiR family regulatory protein	0	0	0	NA	NA	0	0
SUB1583	NA	1573176	1574819	1644	conserved hypothetical protein	706	10	6.083	17.1	98.7	458.275	6.491
SUB1584	NA	1574853	1576244	1392	putative carboxylase subunit	6988	10	7.184	0.4	92.5	5357.18	7.666
SUB1585	citX	1576246	1576803	558	puatative apo-citrate lyase phosphoribosyl-dephospho-CoA transferase	36	2	3.584	83.7	95	68.848	3.825
SUB1586	citF	1576796	1578328	1533	putative citrate lyase alpha subunit	0	0	0	NA	NA	0	0
SUB1587	citE	1578331	1578537	207	putative citrate lyase beta subunit (pseudogene)	0	0	0	NA	NA	0	0
SUB1589	citD	1579203	1579508	306	putative citrate lyase acyl carrier protein	191	2	6.536	93.8	99	666.093	6.975
SUB1590	NA	1579562	1579693	132	putative membrane protein	0	0	0	NA	NA	0	0
SUB1591	gcdB	1579724	1580845	1122	putative Na+-transporting glutaconyl-CoA decarboxylase beta subunit	0	0	0	NA	NA	0	0
SUB1592	NA	1580893	1581300	408	putative decarboxylase gamma chain	0	0	0	NA	NA	0	0
SUB1593	NA	1581323	1581643	321	conserved hypothetical protein	0	0	0	NA	NA	0	0
SUB1594	NA	1581989	1582177	189	putative Mg2+/citrate transporter (fragment)	0	0	0	NA	NA	0	0
SUB1596	NA	1582405	1582683	279	putative membrane protein	1	1	3.584	35.1	35.1	3.825	3.825
SUB1597	NA	1582862	1582966	105	hypothetical protein	0	0	0	NA	NA	0	0
SUB1598	NA	1583048	1583215	168	hypothetical protein	0	0	0	NA	NA	0	0
SUB1599	NA	1583468	1583950	483	sensor histidine kinase (fragment)	318	3	6.211	37.9	54.2	702.591	6.628
SUB1600	NA	1584064	1584285	222	putative transposase (fragment)	0	0	0	NA	NA	0	0
SUB1601	kgdA	1584419	1585066	648	putative KHG/KDPG aldolase [includes: 4-hydroxy-2-oxoglutarate aldolase 2-dehydro-3-deoxy-phosphogluconate aldolase]	0	0	0	NA	NA	0	0
SUB1602	NA	1585053	1586027	975	putative sugar kinase	17	3	3.077	37.2	100	18.607	3.284
SUB1603	NA	1586024	1586779	756	conserved hypothetical protein	189	4	5.291	45.1	90.1	266.786	5.646
SUB1604	idnO	1586844	1587650	807	putative gluconate 5-dehydrogenase	43	5	6.196	44.6	98.9	56.861	6.612
SUB1605	kdgT	1587664	1588707	1044	2-keto-3-deoxygluconate permease	266	5	4.789	15.7	70.3	271.897	5.111
SUB1606	kduI	1588758	1589603	846	4-deoxy-l-threo-5-hexosulose-uronate ketol-isomerase	47	9	10.638	4.1	80	59.286	11.353
SUB1607	NA	1589798	1590805	1008	LacI family regulatory protein	1576	23	22.817	0.3	90.6	1668.47	24.35
SUB1607A	NA	1590970	1591080	111	hypothetical protein	69	2	18.018	27	32.4	663.36	19.228
SUB1608	NA	1591279	1591596	318	putative plasmid replication protein (pseudogene)	688	6	18.868	9.7	89.9	2308.79	20.135
SUB1609	NA	1591849	1592031	183	putative DNA-binding protein (pseudogene)	38	1	5.464	18.6	18.6	221.593	5.831
SUB1610	NA	1592097	1593248	1152	putative integrase	18	6	5.208	7.7	76.9	16.674	5.558
SUB1611	NA	1593326	1593625	300	conserved hypothetical protein	209	4	13.333	1	20.7	743.443	14.229
SUB1612	NA	1593668	1594258	591	putative exonuclease	219	2	3.384	27.4	65.1	395.439	3.611
SUB1613	NA	1594307	1594834	528	putative DNA-binding protein	7	1	1.894	34.1	34.1	14.148	2.021
SUB1614	NA	1595189	1596361	1173	putative membrane protein	206	6	5.115	4.7	67.9	187.41	5.459
SUB1615	rpsN	1596531	1596800	270	30S ribosomal protein S14	2	1	3.704	62.6	62.6	7.905	3.952
SUB1616	NA	1596914	1597927	1014	putative glycoprotease	0	0	0	NA	NA	0	0
SUB1617	NA	1597917	1598342	426	acetyltransferase (GNAT) family protein	0	0	0	NA	NA	0	0
SUB1618	NA	1598350	1599042	693	glycoprotease family protein	0	0	0	NA	NA	0	0
SUB1619	NA	1599323	1599553	231	conserved hypothetical protein	0	0	0	NA	NA	0	0
SUB1620	NA	1599555	1601237	1683	metallo-beta-lactamase superfamily protein	0	0	0	NA	NA	0	0
SUB1621	dppF	1601335	1602270	936	di-tripeptide transporter ATP-binding protein	0	0	0	NA	NA	0	0
SUB1622	dppD	1602270	1603316	1047	di-tripeptide transporter ATP-binding protein	185	6	5.731	4.6	93.7	188.559	6.115
SUB1623	dppC	1603328	1604359	1032	di-tripeptide transporter permease protein	0	0	0	NA	NA	0	0
SUB1624	dppB	1604369	1605283	915	di-tripeptide transport system permease protein	32	5	5.464	24.4	81.5	37.321	5.831
SUB1625	dppA	1605358	1607016	1659	putative peptide binding protein	10	2	1.206	5.2	19.7	6.432	1.286
SUB1626	glnA	1607239	1608585	1347	putative glutamine synthetase	12	3	2.227	44.8	86.3	9.507	2.377
SUB1627	glnR	1608628	1608999	372	MerR family regulatory protein	30	1	2.688	15.1	15.1	86.06	2.869
SUB1628	NA	1609087	1609596	510	putative membrane protein	54	3	5.882	38.6	97.3	112.992	6.277
SUB1629	pgk	1610189	1611385	1197	phosphoglycerate kinase	0	0	0	NA	NA	0	0
SUB1630	plr	1611535	1612545	1011	glyceraldehyde-3-phosphate dehydrogenase	0	0	0	NA	NA	0	0
SUB1631	fus	1612856	1614934	2079	elongation factor G (EF-G)	0	0	0	NA	NA	0	0
SUB1632	rpsG	1615088	1615558	471	30S ribosomal protein S7	0	0	0	NA	NA	0	0
SUB1633	rpsL	1615579	1615992	414	30S ribosomal protein S12	0	0	0	NA	NA	0	0
SUB1635	NA	1616180	1618816	2637	putative membrane anchored protein	0	0	0	NA	NA	0	0
SUB1636	purR	1618842	1619660	819	putative pur operon repressor	124	2	2.442	61.4	99.6	161.57	2.606
SUB1637	NA	1619795	1620733	939	putative 3'-5' exoribonuclease	7	3	3.195	5.3	54.5	7.955	3.409
SUB1638	NA	1620723	1621994	1272	RmuC family protein	215	2	1.572	5.3	96.9	180.374	1.678
SUB1639	thiN	1621996	1622628	633	putative thiamin pyrophosphokinase	0	0	0	NA	NA	0	0
SUB1640	rpe	1622621	1623283	663	putative ribulose-phosphate 3-epimerase	0	0	0	NA	NA	0	0
SUB1641	engC	1623292	1624164	873	probable GTPase EngC	0	0	0	NA	NA	0	0
SUB1642	NA	1624411	1625913	1503	major facilitator superfamily protein	0	0	0	NA	NA	0	0
SUB1643	NA	1625915	1626631	717	putative membrane protein	2	2	2.789	13.1	54.1	2.977	2.977
SUB1644	ksgA	1626663	1627535	873	dimethyladenosine transferase	0	0	0	NA	NA	0	0
SUB1645	NA	1627732	1628256	525	putative exported protein	0	0	0	NA	NA	0	0
SUB1646	NA	1628241	1628423	183	putative membrane protein	24	2	10.929	12.6	56.8	139.953	11.663
SUB1647	NA	1628479	1629066	588	conserved hypothetical protein	0	0	0	NA	NA	0	0
SUB1648	NA	1629035	1629829	795	TatD related DNase	72	3	3.774	8.4	95.1	96.647	4.027
SUB1649	NA	1629902	1630057	156	hypothetical protein	0	0	0	NA	NA	0	0
SUB1650	NA	1630186	1630998	813	putative transcription regulator	11	2	2.46	6.6	55.5	14.439	2.625
SUB1651	NA	1631017	1631997	981	acetyl xylan esterase (AXE1) family protein	42	4	4.077	43.9	75.5	45.688	4.351
SUB1652	NA	1631994	1632893	900	ROK family protein	332	6	6.667	21.7	99.3	393.657	7.114
SUB1653	nanH	1632911	1633828	918	putative N-acetylneuraminate lyase	7	1	1.089	81.2	81.2	8.137	1.162
SUB1654	NA	1633831	1634316	486	conserved hypothetical protein	0	0	0	NA	NA	0	0
SUB1655	NA	1634338	1635693	1356	extracellular solute-binding lipoprotein	0	0	0	NA	NA	0	0
SUB1656	NA	1635740	1636576	837	putative transport system permease	19	1	1.195	89.8	89.8	24.224	1.275
SUB1657	NA	1636585	1637478	894	putative transport system permease	0	0	0	NA	NA	0	0
SUB1658	NA	1637494	1638198	705	putative N-acetylmannosamine-6-phosphate 2-epimerase	0	0	0	NA	NA	0	0
SUB1659A	rpmH	1638404	1638538	135	50S ribosomal protein L34	0	0	0	NA	NA	0	0
SUB1660	NA	1639424	1640062	639	putative exported protein	5	2	3.13	64.3	84.2	8.35	3.34
SUB1661	NA	1640463	1640867	405	putative membrane protein	1	1	2.469	36	36	2.635	2.635
SUB1662	NA	1640878	1641327	450	putative DNA-binding protein	0	0	0	NA	NA	0	0
SUB1663	NA	1641433	1642278	846	ABC-2 type transporter membrane protein	0	0	0	NA	NA	0	0
SUB1664	sagG	1642275	1643129	855	ABC transporter ATP-binding protein	0	0	0	NA	NA	0	0
SUB1665	NA	1643722	1644669	948	putative ssDNA-binding protein	0	0	0	NA	NA	0	0
SUB1666	NA	1644682	1645494	813	membrane protein OxaA 1 precursor	0	0	0	NA	NA	0	0
SUB1667	rnpA	1645478	1645837	360	ribonuclease P protein component	0	0	0	NA	NA	0	0
SUB1668	argH	1645925	1647307	1383	argininosuccinate lyase	73188	15	10.846	60.3	88.6	56473	11.574
SUB1669	argG	1647304	1648503	1200	argininosuccinate synthase	1	1	0.833	7.6	7.6	0.889	0.889
SUB1670	fasA	1648972	1649709	738	response regulator protein	0	0	0	NA	NA	0	0
SUB1671	NA	1649711	1651021	1311	putative sensor kinase	1	1	0.763	69.1	69.1	0.814	0.814
SUB1672	NA	1651018	1651899	882	putative sensor kinase (pseudogene)	439	4	4.535	38	58	531.152	4.84
SUB1674	NA	1652443	1653759	1317	sensor histidine kinase	6	2	1.519	10.6	48.1	4.862	1.621
SUB1675	NA	1653743	1655065	1323	putative sensor kinase	1	1	0.756	77.2	77.2	0.807	0.807
SUB1676	NA	1655179	1656513	1335	sensor histidine kinase	0	0	0	NA	NA	0	0
SUB1677	NA	1656513	1656923	411	sensor histidine kinase (pseudogene)	1	1	2.433	18.5	18.5	2.596	2.596
SUB1679	gltX	1657952	1659397	1446	glutamyl-tRNA synthetase	0	0	0	NA	NA	0	0
SUB1680	NA	1659581	1660294	714	conserved hypothetical protein	0	0	0	NA	NA	0	0
SUB1681	NA	1660489	1660986	498	putative carbonic anhydrase	0	0	0	NA	NA	0	0
SUB1682	sms	1661146	1662513	1368	putative DNA repair protein	2	1	0.731	7.2	7.2	1.56	0.78
SUB1683	NA	1662561	1663007	447	deoxyuridine 5'-triphosphate nucleotidohydrolase	0	0	0	NA	NA	0	0
SUB1684	NA	1663122	1663481	360	putative membrane protein	11	1	2.778	19.7	19.7	32.607	2.964
SUB1685	NA	1663670	1664272	603	putative NADPH-dependent FMN reductase	80	3	4.975	22.7	60.9	141.578	5.309
SUB1686	NA	1664291	1665538	1248	putative NADPH-dependent FMN reductase	215	6	4.808	34.2	95.6	183.843	5.13
SUB1687	NA	1665815	1666336	522	putative exported protein	2	1	1.916	29.9	29.9	4.089	2.044
SUB1688	NA	1666620	1668404	1785	ABC transporter ATP-binding membrane protein	1	1	0.56	68.7	68.7	0.598	0.598
SUB1689	NA	1668404	1670113	1710	ABC transporter ATP-binding membrane protein	1	1	0.585	7.8	7.8	0.624	0.624
SUB1690	NA	1670106	1670558	453	MarR family regulatory protein	0	0	0	NA	NA	0	0
SUB1691	gpsA	1670746	1671762	1017	glycerol-3-phosphate dehydrogenase [NAD(P)+]	0	0	0	NA	NA	0	0
SUB1692	hasC	1671792	1672706	915	UTP--glucose-1-phosphate uridylyltransferase	1	1	1.093	22	22	1.166	1.166
SUB1693	NA	1672735	1673409	675	rhomboid family membrane protein	3	2	2.963	40.3	57	4.743	3.162
SUB1694	NA	1673406	1673933	528	5-formyltetrahydrofolate cyclo-ligase family protein	122	5	9.47	1.7	41.3	246.575	10.106
SUB1695	NA	1674051	1675409	1359	MATE family efflux protein	92	4	2.943	16.7	96.1	72.242	3.141
SUB1696	hasB1	1675606	1676811	1206	UDP-glucose 6-dehydrogenase 1	1099	5	4.146	5.6	87.6	972.463	4.424
SUB1697	hasA	1676836	1678089	1254	hyaluronan synthase	21	6	4.785	8.8	91.1	17.871	5.106
SUB1698	NA	1678271	1679401	1131	putative peptidase	34	4	3.537	9	75.2	32.08	3.774
SUB1699	NA	1679466	1680164	699	putative transferase	1	1	1.431	0.9	0.9	1.527	1.527
SUB1700	srlB	1680312	1680677	366	putative glucitol/sorbitol-specific phosphotransferase system (PTS), IIA component	427	4	10.929	55.2	67.2	1245	11.663
SUB1701	srlE	1680718	1681707	990	putative glucitol/sorbitol-specific phosphotransferase system (PTS), IIBC component	27	2	2.02	19.3	53.2	29.104	2.156
SUB1702	srlA	1681726	1682274	549	putative glucitol/sorbitol-specific phosphotransferase system (PTS), IIC2 component	42	7	12.75	14.9	99.3	81.639	13.607
SUB1703	gutM	1682287	1682763	477	glucitol operon activator protein	38	3	6.289	19.7	72.3	85.014	6.712
SUB1704	NA	1682763	1684634	1872	transcription antiterminator	259	6	3.205	0.9	88.1	147.644	3.42
SUB1705	sorD	1684657	1685457	801	sorbitol-6-phosphate 2-dehydrogenase	16	2	2.497	81.4	97.8	21.316	2.665
SUB1706	pgi	1685656	1687005	1350	glucose-6-phosphate isomerase	0	0	0	NA	NA	0	0
SUB1707	NA	1687285	1687788	504	putative deaminase	8	1	1.984	60.5	60.5	16.939	2.117
SUB1708	NA	1687788	1688567	780	metallo-beta-lactamase superfamily protein	133	1	1.282	68.5	68.5	181.962	1.368
SUB1709	NA	1688656	1689201	546	BioY family protein	0	0	0	NA	NA	0	0
SUB1710	NA	1689204	1689524	321	CHY zinc finger protein	0	0	0	NA	NA	0	0
SUB1711	tgt	1689619	1690761	1143	queuine tRNA-ribosyltransferase	0	0	0	NA	NA	0	0
SUB1713	NA	1690959	1691771	813	putative membrane protein	0	0	0	NA	NA	0	0
SUB1714	NA	1691799	1692269	471	ferric uptake regulator family protein	0	0	0	NA	NA	0	0
SUB1715	NA	1692313	1692747	435	putative CoA binding protein	4	3	6.897	10.3	49	9.813	7.36
SUB1716	polA	1692950	1695595	2646	DNA polymerase I	52	2	0.756	79.4	84	20.972	0.807
SUB1717	NA	1695701	1697428	1728	putative glycine-betaine binding permease protein	198	10	5.787	7.6	95.8	122.277	6.176
SUB1718	NA	1697445	1698722	1278	putative glycine betaine transport ATP-binding protein	133	4	3.13	73.9	96.7	111.056	3.34
SUB1719	NA	1699015	1699899	885	conserved hypothetical protein	3	2	2.26	6.1	96.3	3.617	2.412
SUB1720	NA	1700012	1701103	1092	conserved hypothetical protein	98	7	6.41	12.5	90.9	95.769	6.841
SUB1721	NA	1701284	1702948	1665	putative transcriptional antiterminator	59	6	3.604	1.4	98.1	37.815	3.846
SUB1722	NA	1703127	1703840	714	L-ribulose 5-phosphate 4-epimerase	801	6	8.403	27.7	59	1197.17	8.968
SUB1723	NA	1703840	1704703	864	putative hexulose-6-phosphate isomerase	299	4	4.63	85.1	96.9	369.301	4.94
SUB1724	NA	1704708	1705373	666	putative hexulose-6-phosphate synthase	39	1	1.502	79.4	79.4	62.49	1.602
SUB1725	NA	1705430	1705915	486	sugar phosphotransferase system (PTS), IIA component	4	2	4.115	11.9	35.8	8.783	4.392
SUB1726	NA	1706007	1706285	279	sugar phosphotransferase system (PTS), lactose/cellobiose-specific family, IIB component	91	3	10.753	20.1	97.1	348.065	11.475
SUB1727	NA	1706363	1707796	1434	putative sugar-specific permease, SgaT/UlaA family	457	5	3.487	59.6	93.3	340.087	3.721
SUB1728	NA	1707949	1709010	1062	putative glycerate kinase	404	4	3.766	20.4	96.6	405.957	4.019
SUB1729	leuS	1709081	1711582	2502	leucyl-tRNA synthetase	0	0	0	NA	NA	0	0
SUB1730	NA	1711718	1712827	1110	putative surface-anchored protein	0	0	0	NA	NA	0	0
SUB1731	nusG	1713039	1713581	543	transcription antitermination factor	0	0	0	NA	NA	0	0
SUB1732	NA	1713727	1713906	180	putative preprotein translocase SecE subunit	0	0	0	NA	NA	0	0
SUB1732A	NA	1713918	1714070	153	50S ribosomal protein L33	3	1	6.536	44.4	44.4	20.924	6.975
SUB1733	pbp2A	1714120	1716444	2325	penicillin-binding protein 2a	1	1	0.43	93.2	93.2	0.459	0.459
SUB1734	NA	1716477	1716863	387	conserved hypothetical protein	2	1	2.584	21.7	21.7	5.515	2.757
SUB1735	NA	1717080	1717268	189	conserved hypothetical protein	1	1	5.291	20.6	20.6	5.646	5.646
SUB1736	NA	1717255	1718139	885	RNA pseudouridylate synthase	119	7	7.91	3.5	98.5	143.492	8.441
SUB1737	NA	1718153	1719790	1638	putative exported protein	5080	9	5.495	35.2	87.1	3309.58	5.863
SUB1738	NA	1719987	1721483	1497	putative dipeptidase	1	1	0.668	14	14	0.713	0.713
SUB1739	NA	1721591	1723633	2043	putative surface-anchored protein (pseudogene)	1	1	0.489	4.4	4.4	0.522	0.522
SUB1741	groEL	1725110	1726738	1629	60 kDa chaperonin	0	0	0	NA	NA	0	0
SUB1742	groES	1726784	1727071	288	10 kDa chaperonin	0	0	0	NA	NA	0	0
SUB1743	clpC	1727213	1729654	2442	putative stress response-related Clp ATPase	193	8	3.276	24.1	93.4	84.34	3.496
SUB1744	ctsR	1729654	1730115	462	transcriptional regulator	0	0	0	NA	NA	0	0
SUB1745	csp	1730329	1730532	204	cold shock protein	0	0	0	NA	NA	0	0
SUB1746	NA	1730820	1731089	270	conserved hypothetical protein	0	0	0	NA	NA	0	0
SUB1747	NA	1731091	1733160	2070	putative membrane protein	1	1	0.483	20.1	20.1	0.516	0.516
SUB1748	NA	1733286	1734248	963	putative dioxygenase	145	4	4.154	64.5	88.8	160.681	4.433
SUB1749	NA	1734258	1735178	921	putative dioxygenase	0	0	0	NA	NA	0	0
SUB1750	NA	1735165	1735773	609	conserved hypothetical protein	0	0	0	NA	NA	0	0
SUB1751	NA	1735785	1736381	597	putative phospholipase/carboxylesterase	0	0	0	NA	NA	0	0
tRNA-Cys	tRNA-Cys	1736619	1736689	71	transfer RNA-Cys	0	0	0	NA	NA	0	0
SUB1752	ahpC	1736978	1737541	564	alkyl hydroperoxide reductase subunit C	0	0	0	NA	NA	0	0
SUB1753	ndh	1737580	1739112	1533	NADH dehydrogenase	23	2	1.305	64.4	86.2	16.011	1.392
SUB1754	rpsB	1739337	1740104	768	30S ribosomal protein S2	0	0	0	NA	NA	0	0
SUB1755	tsf	1740243	1741283	1041	elongation factor Ts	1	1	0.961	94	94	1.025	1.025
SUB1756	pepO	1741360	1743255	1896	putative endopeptidase O	203	7	3.692	0.4	82	114.256	3.94
SUB1757	NA	1743384	1744313	930	putative transketolase subunit	1	1	1.075	70.2	70.2	1.147	1.147
SUB1758	NA	1744310	1745167	858	putative transketolase subunit	2	2	2.331	13.2	62.2	2.488	2.488
SUB1759	NA	1745170	1746513	1344	putative sugar-specific permease, SgaT/UlaA family	0	0	0	NA	NA	0	0
SUB1760	NA	1746526	1746810	285	sugar phosphotransferase system (PTS), lactose/cellobiose-specific family, IIB component	0	0	0	NA	NA	0	0
SUB1761	NA	1746815	1748857	2043	putative PTS multi-domain regulator	0	0	0	NA	NA	0	0
SUB1762	treA	1749090	1750721	1632	putative trehalose-6-phosphate hydrolase	0	0	0	NA	NA	0	0
SUB1763	NA	1750789	1752774	1986	sugar phosphotransferase system (PTS), IIABC component	41	5	2.518	25.4	69.7	22.031	2.687
SUB1764	NA	1752994	1753707	714	GntR family regulatory protein	3	1	1.401	60.1	60.1	4.484	1.495
SUB1765	NA	1753726	1754052	327	transcriptional regulator protein	4	3	9.174	65.4	78.3	13.054	9.79
SUB1766	NA	1754255	1755115	861	glyoxalase/bleomycin resistance protein/dioxygenase superfamily protein	522	6	6.969	0.8	62.3	646.979	7.437
SUB1767	NA	1755168	1755899	732	conserved hypothetical protein	31	2	2.732	78.1	96.6	45.193	2.916
SUB1768	nrdG	1756014	1756628	615	putative anaerobic ribonucleoside-triphosphate reductase activating protein	45	3	4.878	47	76.4	78.084	5.206
SUB1769	NA	1756633	1757136	504	acetyltransferase (GNAT) family protein	29	2	3.968	6.9	86.7	61.403	4.235
SUB1770	NA	1757105	1758085	981	putative oxidoreductase	56	1	1.019	42.2	42.2	60.917	1.088
SUB1771	NA	1758111	1758260	150	conserved hypothetical protein	80	2	13.333	2.7	60.7	569.143	14.229
SUB1772	nrdD	1758366	1760561	2196	anaerobic ribonucleoside-triphosphate reductase	17	6	2.732	12.2	96.4	8.261	2.916
SUB1773	NA	1760662	1762224	1563	putative membrane protein	0	0	0	NA	NA	0	0
SUB1774	NA	1762380	1762685	306	conserved hypothetical protein	0	0	0	NA	NA	0	0
SUB1775	NA	1762696	1763115	420	putative Holliday junction resolvase	0	0	0	NA	NA	0	0
SUB1776	NA	1763112	1763381	270	conserved hypothetical protein	0	0	0	NA	NA	0	0
SUB1777	NA	1763497	1763895	399	regulatory protein Spx	0	0	0	NA	NA	0	0
SUB1778	recA	1764211	1765350	1140	RecA recombinase (recombinase A)	0	0	0	NA	NA	0	0
SUB1779	cinA	1765432	1766703	1272	CinA-like protein	109	2	1.572	41	42.3	91.445	1.678
SUB1780	tag	1766794	1767348	555	DNA-3-methyladenine glycosylase I	0	0	0	NA	NA	0	0
SUB1781	ruvA	1767353	1767946	594	Holliday junction DNA helicase RuvA	0	0	0	NA	NA	0	0
SUB1782	lmrP	1767948	1769171	1224	putative transporter protein	4	1	0.817	36.4	36.4	3.487	0.872
SUB1783	mutL	1769181	1771163	1983	DNA mismatch repair protein MutL	134	5	2.521	1.1	86.9	72.112	2.691
SUB1784	NA	1771381	1771890	510	putative exported protein	69	3	5.882	15.5	76.1	144.378	6.277
SUB1785	NA	1772117	1772977	861	PauA protein precursor (streptokinase precursor)	384	2	2.323	14.6	71.1	475.939	2.479
SUB1786	mutS	1773067	1775610	2544	DNA mismatch repair protein MutS	7	1	0.393	92.1	92.1	2.936	0.419
SUB1787	NA	1775597	1775950	354	conserved hypothetical protein	0	0	0	NA	NA	0	0
SUB1788	argR	1775947	1776384	438	putative arginine repressor	0	0	0	NA	NA	0	0
SUB1789	argS	1776668	1778356	1689	arginyl-tRNA synthetase	0	0	0	NA	NA	0	0
SUB1790	NA	1778401	1779279	879	putative membrane protein	0	0	0	NA	NA	0	0
SUB1791	NA	1779326	1780210	885	putative membrane protein	16	3	3.39	47.8	68.4	19.293	3.617
SUB1792	NA	1780225	1781166	942	putative membrane protein	10	2	2.123	39.2	49.5	11.328	2.266
SUB1793	aspS	1781159	1782907	1749	aspartyl-tRNA synthetase	0	0	0	NA	NA	0	0
SUB1794	hisS	1783130	1784407	1278	histidyl-tRNA synthetase	0	0	0	NA	NA	0	0
SUB1795	rpmF	1784664	1784846	183	50S ribosomal protein L32	0	0	0	NA	NA	0	0
SUB1796	rpmG	1784862	1785011	150	50S ribosomal protein L33	0	0	0	NA	NA	0	0
SUB1797	NA	1785310	1785804	495	NUDIX hydrolase	0	0	0	NA	NA	0	0
SUB1798	NA	1785838	1785939	102	putative DNA-binding membrane protein (pseudogene)	0	0	0	NA	NA	0	0
SUB1799	NA	1786622	1787464	843	putative membrane protein	0	0	0	NA	NA	0	0
SUB1800	NA	1787494	1789686	2193	conserved hypothetical protein	8	2	0.912	3.9	4.8	3.893	0.973
SUB1801	NA	1789808	1791382	1575	putative coenzyme A transferase	4	2	1.27	9.5	47.6	2.71	1.355
SUB1802	NA	1791409	1792947	1539	putative fatty-acid CoA ligase	75	2	1.3	2.5	41.7	52.005	1.387
SUB1803	NA	1792995	1795043	2049	putative fusion protein (3-hydroxyacyl-CoA dehydrogenase and enoyl-CoA hydratase/isomerase family protein)	410	10	4.88	0.7	97.5	213.533	5.208
SUB1804	thlA	1795067	1796317	1251	acetyl-CoA acetyltransferase	116	4	3.197	43.4	84.6	98.952	3.412
SUB1805	NA	1796397	1797614	1218	putative acyl-CoA dehydrogenase	0	0	0	NA	NA	0	0
SUB1806	hbd	1797655	1798518	864	3-hydroxybutyryl-CoA dehydrogenase	9	3	3.472	45	71.8	11.116	3.705
SUB1807	NA	1798668	1798895	228	putative thioredoxin	0	0	0	NA	NA	0	0
SUB1808	NA	1799021	1799983	963	putative permease	0	0	0	NA	NA	0	0
SUB1809	NA	1800066	1800338	273	ArsR family regulatory protein	0	0	0	NA	NA	0	0
SUB1810	NA	1800427	1801038	612	NUDIX hydrolase	0	0	0	NA	NA	0	0
SUB1811	NA	1801235	1801561	327	PadR family regulatory protein	0	0	0	NA	NA	0	0
SUB1812	NA	1801548	1802132	585	putative membrane protein	0	0	0	NA	NA	0	0
SUB1813	NA	1802129	1803037	909	putative exported protein	0	0	0	NA	NA	0	0
SUB1814	NA	1803075	1803431	357	putative membrane protein	0	0	0	NA	NA	0	0
SUB1815	NA	1803440	1805719	2280	putative membrane protein	110	4	1.754	12.5	73.2	51.485	1.872
SUB1816	NA	1805850	1806389	540	TetR family regulatory protein	170	2	3.704	36.5	86.9	335.953	3.952
SUB1817	NA	1806465	1806626	162	conserved hypothetical protein (fragment)	0	0	0	NA	NA	0	0
SUB1818	NA	1806935	1808176	1242	Fic protein family phage protein	141	2	1.61	67.4	87.3	121.149	1.718
SUB1819	NA	1808319	1808492	174	hypothetical phage protein	0	0	0	NA	NA	0	0
SUB1820	NA	1808618	1808818	201	hypothetical phage protein	555	2	9.95	45.3	94	2946.59	10.618
SUB1821	NA	1808926	1809270	345	hypothetical phage protein	43	1	2.899	34.8	34.8	133.006	3.093
SUB1822	NA	1809435	1809764	330	hypothetical phage protein	1	1	3.03	48.2	48.2	3.234	3.234
SUB1823	NA	1809858	1810049	192	hypothetical phage protein	1	1	5.208	80.2	80.2	5.558	5.558
SUB1824	NA	1810126	1810401	276	phage membrane protein	0	0	0	NA	NA	0	0
SUB1825	NA	1810911	1811210	300	hypothetical phage protein	0	0	0	NA	NA	0	0
SUB1826	NA	1811453	1811875	423	putative autolysin regulatory protein	6	2	4.728	77.3	86.1	15.137	5.046
SUB1827	NA	1812018	1812236	219	hypothetical phage protein	0	0	0	NA	NA	0	0
SUB1828	NA	1812227	1812715	489	hypothetical phage protein	144	1	2.045	5.3	5.3	314.251	2.182
SUB1829	NA	1812789	1813406	618	hypothetical phage protein	104	1	1.618	67.5	67.5	179.584	1.727
SUB1830	NA	1813434	1814294	861	hypothetical phage protein	44	7	8.13	17	71.8	54.535	8.676
SUB1831	NA	1814342	1814611	270	putative DNA-binding phage protein	43	2	7.407	53	97.8	169.953	7.905
SUB1832	NA	1814613	1814951	339	putative DNA-binding phage protein	13	2	5.9	91.2	96.8	40.923	6.296
SUB1832A	NA	1814962	1815153	192	putative phage membrane protein	0	0	0	NA	NA	0	0
SUB1834	NA	1815135	1815317	183	hypothetical phage protein	0	0	0	NA	NA	0	0
SUB1835	NA	1815310	1815594	285	hypothetical phage protein	0	0	0	NA	NA	0	0
SUB1836	NA	1815887	1816180	294	hypothetical phage protein	0	0	0	NA	NA	0	0
SUB1837	NA	1816199	1816816	618	hypothetical phage protein	7	1	1.618	27	27	12.087	1.727
SUB1838	NA	1816828	1817013	186	putative DNA-binding phage protein	5	1	5.376	47.8	47.8	28.687	5.737
SUB1839	NA	1817175	1817876	702	putative DNA-binding phage protein	1	1	1.425	71.1	71.1	1.52	1.52
SUB1840	NA	1817988	1819154	1167	phage integrase	32	5	4.284	44.9	98.6	29.262	4.572
SUB1841	rpsD	1819245	1819856	612	30S ribosomal protein S4	0	0	0	NA	NA	0	0
SUB1842	veg	1820177	1820449	273	conserved hypothetical protein	0	0	0	NA	NA	0	0
SUB1843	dnaC	1820461	1821822	1362	replicative DNA helicase	0	0	0	NA	NA	0	0
SUB1844	rplI	1821857	1822309	453	50S ribosomal protein L9	0	0	0	NA	NA	0	0
SUB1845	NA	1822309	1824279	1971	DHH family protein	0	0	0	NA	NA	0	0
SUB1846	gidA	1824367	1826268	1902	glucose inhibited division protein A	0	0	0	NA	NA	0	0
SUB1847	NA	1826623	1827744	1122	putative tRNA (5-methylaminomethyl-2-thiouridylate)-methyltransferase	0	0	0	NA	NA	0	0
SUB1848	sdhB	1827951	1828622	672	putative L-serine dehydratase, beta chain	0	0	0	NA	NA	0	0
SUB1849	sdhA	1828634	1829506	873	putative L-serine dehydratase, alpha chain	0	0	0	NA	NA	0	0
SUB1850	NA	1829512	1830156	645	putative 5'-nucleotidase	0	0	0	NA	NA	0	0
SUB1851	NA	1830169	1830819	651	putative transglycosylase protein	0	0	0	NA	NA	0	0
SUB1852	NA	1830964	1831770	807	putative cobalt transport protein	0	0	0	NA	NA	0	0
SUB1853	NA	1831763	1832605	843	ABC transporter ATP-binding protein	1	1	1.186	14.9	14.9	1.266	1.266
SUB1854	NA	1832581	1833420	840	ABC transporter ATP-binding protein	0	0	0	NA	NA	0	0
SUB1855	pgsA	1833423	1833965	543	putative CDP-diacylglycerol--glycerol-3-phosphate 3-phosphatidyltransferase	0	0	0	NA	NA	0	0
SUB1856	NA	1833975	1835018	1044	putative membrane protein	0	0	0	NA	NA	0	0
SUB1857	NA	1835069	1836352	1284	putative protease	19	3	2.336	4.2	92.4	15.791	2.493
SUB1858	NA	1836349	1837596	1248	conserved hypothetical protein	26	1	0.801	36.3	36.3	22.232	0.855
SUB1859	NA	1837972	1838361	390	conserved hypothetical protein	14	1	2.564	30.3	30.3	38.308	2.736
SUB1860	recF	1838364	1839458	1095	DNA replication and repair protein RecF	7	2	1.826	26.2	47.1	6.822	1.949
SUB1861	NA	1839470	1840333	864	putative sugar uptake protein	3	2	2.315	60	64.8	3.705	2.47
SUB1862	guaB	1840521	1842002	1482	inosine-5'-monophosphate dehydrogenase	0	0	0	NA	NA	0	0
SUB1863	trsA	1842244	1843266	1023	tryptophanyl-tRNA synthetase	0	0	0	NA	NA	0	0
SUB1864	NA	1843662	1844534	873	putative membrane protein	68	3	3.436	2.3	84.3	83.122	3.667
SUB1865	NA	1844613	1846232	1620	ABC transporter, ATP-binding protein	0	0	0	NA	NA	0	0
SUB1866	NA	1846291	1848861	2571	putative membrane protein	867	8	3.112	12.2	97.1	359.865	3.321
tRNA-Asn	tRNA-Asn	1848889	1848962	74	transfer RNA-Asn	0	0	0	NA	NA	0	0
tRNA-Glu	tRNA-Glu	1848999	1849070	72	transfer RNA-Glu	0	0	0	NA	NA	0	0
tRNA-Arg	tRNA-Arg	1849270	1849343	74	transfer RNA-Arg	3	1	13.514	81.9	81.9	43.263	14.421
SUB1867	NA	1849397	1849876	480	conserved hypothetical protein	15	1	2.083	45.2	45.2	33.348	2.223
SUB1868	htrA	1850062	1851264	1203	serine protease	47	2	1.663	15.4	94.1	41.692	1.774
SUB1869	NA	1851342	1852118	777	putative chromosome partitioning protein	0	0	0	NA	NA	0	0

## Sheet: Covaris
Locus	Gene	Start	Stop	CDS_length	Product	Total_number_of_insertions	Number_of_unique_insertion_positions(>=1 x coverage)	Unique_insertions_per1KbCDS(>=1 x coverage)	First_unique_insertion_centile_position(>=1 x coverage)	Last_unique_insertion_centile_position(>=1 x coverage)	Normalised_Reads_Mapped (NRM_score)	Normalised_Insertions_Mapped (NIM_score)
SUB0001	dnaA	1	1356	1356	chromosomal replication initiator protein	13	2	1.475	95.4	98.5	28.068	4.318
SUB0002	dnaN	1510	2646	1137	DNA polymerase III, beta chain	0	0	0	NA	NA	0	0
SUB0003	NA	2720	2929	210	conserved hypothetical protein	0	0	0	NA	NA	0	0
SUB0004	NA	3036	3443	408	putative DNA-binding protein	105	6	14.706	10	99.8	753.459	43.055
SUB0005	NA	3524	4639	1116	putative GTP-binding protein	47	9	8.065	11.6	86	123.3	23.611
SUB0006	pth	4712	5281	570	peptidyl-tRNA hydrolase	0	0	0	NA	NA	0	0
SUB0007	trcF	5285	8785	3501	putative transcription-repair coupling factor	171	18	5.141	12.6	99.4	142.999	15.053
SUB0008	NA	8772	10259	1488	putative polysaccharide biosynthesis protein	227	23	15.457	2.4	93.8	446.636	45.254
SUB0009	NA	10288	10560	273	S4 domain containing protein	0	0	0	NA	NA	0	0
SUB0010	NA	10547	10918	372	putative septum formation initiator protein	0	0	0	NA	NA	0	0
SUB0011	NA	10920	11048	129	conserved hypothetical protein	43	1	7.752	98.4	98.4	975.909	22.696
SUB0012	NA	11051	12337	1287	putative exported protein	73	8	6.216	3	91.8	166.064	18.199
SUB0013	NA	12334	13617	1284	PP-loop family protein	0	0	0	NA	NA	0	0
SUB0014	hpt	13622	14164	543	hypoxanthine-guanine phosphoribosyltransferase	0	0	0	NA	NA	0	0
SUB0015	ftsH	14186	16153	1968	putative cell division protease FtsH	13	3	1.524	24	98.8	19.34	4.463
SUB0016	NA	16258	17646	1389	putative amino acid permease	508	36	25.918	0.1	92.7	1070.76	75.881
16S ribosomal RNA_18012	16S ribosomal RNA_18012	18012	19555	1544	16S ribosomal RNA	22	5	3.238	7.3	98.6	41.716	9.481
23S ribosomal RNA_19894	23S ribosomal RNA_19894	19894	22792	2899	23S ribosomal RNA	4	3	1.035	50.2	96.7	4.04	3.03
5S ribosomal RNA_22995	5S ribosomal RNA_22995	22995	23114	120	5S ribosomal RNA	3	2	16.667	45	58.3	73.193	48.795
tRNA-Pro	tRNA-Pro	23884	23957	74	transfer RNA-Pro	0	0	0	NA	NA	0	0
SUB0017	NA	24761	25579	819	rod shape-determining protein MreC	61	12	14.652	11.5	95.8	218.06	42.897
SUB0018	NA	25583	26083	501	putative membrane protein	34	4	7.984	1.8	69.1	198.688	23.375
SUB0019	NA	26179	27456	1278	putative amidase	2	2	1.565	95.9	99.2	4.582	4.582
SUB0020	prsA1	27565	28524	960	ribose-phosphate pyrophosphokinase 1	0	0	0	NA	NA	0	0
SUB0021	NA	28615	29793	1179	putative aminotransferase	191	13	11.026	1.4	83.4	474.297	32.282
SUB0022	recO	29783	30556	774	DNA repair protein RecO	47	3	3.876	21.6	97	177.782	11.348
SUB0023	plsX	30656	31663	1008	fatty acid/phospholipid synthesis protein	2	1	0.992	11.9	11.9	5.809	2.904
SUB0024	NA	31656	31901	246	putative acyl carrier protein	6	1	4.065	45.9	45.9	71.408	11.901
SUB0025	purC	32047	32751	705	phosphoribosylaminoimidazole-succinocarboxamide synthase	355	16	22.695	0.9	98.9	1474.24	66.445
SUB0026	NA	32804	36532	3729	putative phosphoribosylformylglycinamidine synthase protein	817	40	10.727	2	100	641.446	31.405
SUB0027	purF	36566	38020	1455	putative amidophosphoribosyltransferase precursor	403	29	19.931	1.1	97.2	810.91	58.353
SUB0028	purM	38555	39577	1023	phosphoribosylformylglycinamidine cyclo-ligase	119	12	11.73	17.7	94	340.566	34.343
SUB0029	purN	39574	40128	555	phosphoribosylglycinamide formyltransferase	499	11	19.82	10.1	71.7	2632.32	58.027
SUB0030	purH	40198	41745	1548	bifunctional purine biosynthesis protein PurH [includes: phosphoribosylaminoimidazolecarboxamide formyltransferase IMP cyclohydrolase]	225	18	11.628	1.6	94.3	425.542	34.043
SUB0031	NA	41809	42093	285	response regulator protein (pseudogene)	25	2	7.018	66	80.7	256.818	20.545
SUB0032	ublA	42852	43082	231	putative bacteriocin	133	8	34.632	12.6	97.8	1685.66	101.393
SUB0033	ublB	43172	44779	1608	putative membrane protein	597	41	25.498	0.2	97.8	1086.97	74.65
SUB0034	ublC	44760	45305	546	putative membrane protein	196	10	18.315	1.3	97.8	1050.98	53.621
SUB0035	ublD	45305	45946	642	ABC transporter ATP-binding protein	252	17	26.48	12.9	97.7	1149.2	77.525
SUB0036	ublE	45943	46209	267	putative membrane protein	88	6	22.472	1.1	39.7	964.943	65.792
SUB0037A	NA	46237	46416	180	bifunctional purine biosynthesis protein purH [includes: phosphoribosylaminoimidazolecarboxamide formyltransferase IMP cyclohydrolase] (fragment)	48	7	38.889	19.4	98.9	780.727	113.856
SUB0038	NA	46744	47475	732	GntR family regulatory protein	116	7	9.563	2.6	16.3	463.957	27.997
SUB0039	agaS	47494	48669	1176	putative tagatose-6-phosphate aldose/ketose isomerase	64	8	6.803	1.3	77.2	159.332	19.917
SUB0040	lacD3	48680	49660	981	tagatose 1,6-diphosphate aldolase 3	211	17	17.329	18.2	93.9	629.715	50.735
SUB0041	NA	49693	50409	717	GntR family regulatory protein	658	20	27.894	1.7	94.6	2686.81	81.666
SUB0042	NA	50546	52330	1785	putative beta-galactosidase precursor	202	14	7.843	24.9	99.7	331.317	22.963
SUB0043	NA	52327	52815	489	sugar phosphotransferase system (PTS), sorbose subfamily, IIB component	5	2	4.09	78.5	87.1	29.936	11.974
SUB0044	NA	52841	53722	882	sugar phosphotransferase system (PTS), sorbose-specific family, IIC component	172	3	3.401	82.1	86.8	570.94	9.958
SUB0045	NA	53709	54527	819	sugar phosphotransferase system (PTS), mannose/fructose/sorbose family, IID component	184	10	12.21	0.4	94.6	657.755	35.748
SUB0046	NA	54529	54936	408	sugar phosphotransferase system (PTS), fructose family, IIA component	39	6	14.706	37.5	99.3	279.856	43.055
SUB0048	NA	55082	56170	1089	putative amidase	120	14	12.856	3.3	96.9	322.614	37.638
SUB0049	NA	56241	56516	276	putative membrane protein	30	5	18.116	5.4	97.5	318.231	53.039
SUB0051	NA	56703	56948	246	hypothetical protein	47	4	16.26	34.1	70.7	559.362	47.605
SUB0052	NA	56977	57336	360	putative membrane protein	33	7	19.444	11.4	90	268.375	56.928
SUB0053	purD	57454	58716	1263	phosphoribosylamine-glycine ligase	102	12	9.501	10.1	99.2	236.443	27.817
SUB0054	purE	58762	59250	489	putative phosphoribosylaminoimidazole carboxylase catalytic subunit	12	3	6.135	71.4	91	71.846	17.962
SUB0055	purK	59237	60310	1074	putative phosphoribosylaminoimidazole carboxylase ATPase subunit	146	9	8.38	21	94.7	397.996	24.534
SUB0056	purB	60624	61916	1293	adenylosuccinate lyase	71	10	7.734	0.2	66.9	160.765	22.643
SUB0057	NA	62014	62949	936	putative DNA-binding protein	194	15	16.026	26	95.3	606.815	46.919
SUB0058	NA	62977	63147	171	putative membrane protein	0	0	0	NA	NA	0	0
SUB0059	ruvB	63179	64183	1005	Holliday junction DNA helicase, subunit B	45	3	2.985	94.5	98.7	131.092	8.739
SUB0060	NA	64434	64862	429	putative phosphotyrosine protein phosphatase	77	6	13.986	3.3	95.1	525.489	40.947
SUB0061	NA	64867	65280	414	putative membrane protein	56	5	12.077	1.9	52.7	396.021	35.359
SUB0062	NA	65277	67055	1779	acyltransferase family protein	60	11	6.183	15.6	92.1	98.743	18.103
SUB0063	adhE	67208	69856	2649	aldehyde-alcohol dehydrogenase 2 [includes: alcohol dehydrogenase acetaldehyde dehydrogenase]	198	18	6.795	6.3	99.1	218.833	19.894
SUB0064	NA	69910	70095	186	hypothetical protein	0	0	0	NA	NA	0	0
SUB0065	NA	70212	71699	1488	putative threonine synthase	89	8	5.376	19.3	99.1	175.113	15.74
SUB0066	NA	71736	73022	1287	multi antimicrobial extrusion (MATE) family transporter	138	8	6.216	2.1	81.8	313.929	18.199
SUB0067	rpsJ	73216	73524	309	30S ribosomal protein S10	0	0	0	NA	NA	0	0
SUB0068	rplC	73629	74255	627	50S ribosomal protein L3	0	0	0	NA	NA	0	0
SUB0069	rplD	74279	74902	624	50S ribosomal protein L4	0	0	0	NA	NA	0	0
SUB0070	rplW	74902	75198	297	50S ribosomal protein L23	0	0	0	NA	NA	0	0
SUB0071	rplB	75216	76049	834	50S ribosomal protein L2	0	0	0	NA	NA	0	0
SUB0072	rpsS	76146	76424	279	30S ribosomal protein S19	0	0	0	NA	NA	0	0
SUB0073	rplV	76440	76784	345	50S ribosomal protein L22	0	0	0	NA	NA	0	0
SUB0074	rpsC	76797	77450	654	30S ribosomal protein S3	0	0	0	NA	NA	0	0
SUB0075	rplP	77454	77867	414	50S ribosomal protein L16	0	0	0	NA	NA	0	0
SUB0076	rpmC	77877	78083	207	50S ribosomal protein L29	0	0	0	NA	NA	0	0
SUB0077	rpsQ	78111	78371	261	30S ribosomal protein S17	0	0	0	NA	NA	0	0
SUB0078	rplN	78396	78764	369	50S ribosomal protein L14	0	0	0	NA	NA	0	0
SUB0079	rplX	78848	79153	306	50S ribosomal protein L24	1	1	3.268	77.8	77.8	9.568	9.568
SUB0080	rplE	79177	79719	543	50S ribosomal protein L5	0	0	0	NA	NA	0	0
SUB0081	rpsN	79735	79920	186	30S ribosomal protein S14	0	0	0	NA	NA	0	0
SUB0082	rpsH	80076	80474	399	30S ribosomal protein S8	0	0	0	NA	NA	0	0
SUB0083	rplF	80641	81177	537	50S ribosomal protein L6	0	0	0	NA	NA	0	0
SUB0084	rplR	81266	81631	366	50S ribosomal protein L18	0	0	0	NA	NA	0	0
SUB0085	rpsE	81650	82144	495	30S ribosomal protein S5	0	0	0	NA	NA	0	0
SUB0086	rpmD	82159	82341	183	50S ribosomal protein L30	0	0	0	NA	NA	0	0
SUB0087	rplO	82464	82904	441	50S ribosomal protein L15	0	0	0	NA	NA	0	0
SUB0088	secY	82921	84225	1305	preprotein translocase SecY subunit	0	0	0	NA	NA	0	0
SUB0089	adk	84364	85005	642	adenylate kinase	0	0	0	NA	NA	0	0
SUB0090	infA	85124	85342	219	translation initiation factor IF-1	0	0	0	NA	NA	0	0
SUB0091	rpmJ	85368	85484	117	50S ribosomal protein L36	0	0	0	NA	NA	0	0
SUB0092	rpsM	85502	85867	366	30S ribosomal protein S13	0	0	0	NA	NA	0	0
SUB0093	rpsK	85885	86268	384	30S ribosomal protein S11	0	0	0	NA	NA	0	0
SUB0094	rpoA	86314	87252	939	DNA-directed RNA polymerase alpha chain	0	0	0	NA	NA	0	0
SUB0095	rplQ	87267	87653	387	50S ribosomal protein L17	0	0	0	NA	NA	0	0
16S ribosomal RNA_88250	16S ribosomal RNA_88250	88250	89793	1544	16S ribosomal RNA	30	5	3.238	7.3	73.6	56.886	9.481
23S ribosomal RNA_90132	23S ribosomal RNA_90132	90132	93030	2899	23S ribosomal RNA	2	1	0.345	79.5	79.5	2.02	1.01
5S ribosomal RNA_93233	5S ribosomal RNA_93233	93233	93352	120	5S ribosomal RNA	5	4	33.333	10	58.3	121.989	97.591
tRNA-Gly	tRNA-Gly	93448	93518	71	transfer RNA-Gly	0	0	0	NA	NA	0	0
tRNA-Met	tRNA-Met	93817	93890	74	transfer RNA-Met	0	0	0	NA	NA	0	0
tRNA-Phe	tRNA-Phe	93912	93984	73	transfer RNA-Phe	0	0	0	NA	NA	0	0
tRNA-Trp	tRNA-Trp	94088	94158	71	transfer RNA-Trp	0	0	0	NA	NA	0	0
tRNA-His	tRNA-His	94170	94242	73	transfer RNA-His	0	0	0	NA	NA	0	0
SUB0096	NA	94502	94675	174	AraC family regulatory protein (fragment)	142	6	34.483	25.9	84.5	2389.29	100.956
SUB0098	NA	95099	95620	522	putative lipoprotein	1030	30	57.471	4.6	96.6	5776.93	168.26
SUB0099	NA	96231	96719	489	pyridoxamine 5'-phosphate oxidase protein	274	11	22.495	1.4	92	1640.48	65.859
SUB0100	NA	97054	97371	318	putative membrane protein	1	1	3.145	41.8	41.8	9.207	9.207
SUB0101	NA	97545	98591	1047	zinc-binding dehydrogenase	240	15	14.327	19	99.5	671.112	41.945
SUB0102	NA	98802	99701	900	UbiA prenyltransferase family protein	125	16	17.778	4.1	95.7	406.629	52.048
SUB0103	NA	99734	100945	1212	pyridine nucleotide-disulphide oxidoreductase	317	18	14.851	0.3	97.2	765.75	43.481
SUB0104	cydA	101027	102454	1428	cytochrome d ubiquinol oxidase subunit I	383	22	15.406	21.3	94.2	785.237	45.105
SUB0105	cydB	102454	103473	1020	cytochrome d ubiquinol oxidase subunit II	276	15	14.706	23	98.4	792.208	43.055
SUB0106	cydC	103473	105191	1719	ABC transporter ATP-binding membrane protein	310	16	9.308	1.4	98.3	527.979	27.251
SUB0107	cydD	105184	106929	1746	ABC transporter ATP-binding membrane protein	242	15	8.591	8.4	92.7	405.79	25.152
SUB0108	NA	106961	107941	981	polyprenyl synthetase	57	6	6.116	8.9	74.8	170.113	17.907
SUB0109	ispE	108150	109001	852	4-diphosphocytidyl-2-c-methyl-D-erythritol kinase	164	7	8.216	6.5	96.7	563.553	24.054
SUB0110	NA	109062	109505	444	MarR-family regulatory protein	1	1	2.252	92.1	92.1	6.594	6.594
SUB0111	NA	109510	110211	702	ABC transporter ATP-binding protein	73	7	9.972	0.4	95.6	304.45	29.194
SUB0112	NA	110211	111026	816	ABC transporter permease protein	101	4	4.902	91.3	98.8	362.378	14.352
SUB0113	tyrS	111086	112342	1257	putative tyrosyl-tRNA synthetase	0	0	0	NA	NA	0	0
SUB0114	pbp1B	112434	114752	2319	putative penicillin-binding protein 1B	173	16	6.9	0.2	96.5	218.412	20.2
SUB0115	rpoB	115016	118582	3567	DNA-directed RNA polymerase beta chain	0	0	0	NA	NA	0	0
SUB0116	rpoC	118674	122312	3639	DNA-directed RNA polymerase beta' chain	21	3	0.824	97.6	99.8	16.895	2.414
SUB0117	NA	122367	122798	432	conserved hypothetical protein	139	6	13.889	21.3	69.9	942.023	40.663
SUB0118	NA	122871	123812	942	putative competence protein	253	15	15.924	22.3	72.4	786.321	46.62
SUB0119	NA	123688	124779	1092	putative competence protein	270	16	14.652	1.8	97.6	723.888	42.897
SUB0120	comYC	124780	125103	324	putative competence protein	29	2	6.173	52.2	65.1	262.05	18.072
SUB0121	NA	125057	125494	438	putative competence protein	8	1	2.283	84.7	84.7	53.474	6.684
SUB0122	NA	125466	125765	300	putative exported protein	38	3	10	1.3	74.3	370.845	29.277
SUB0123	NA	125725	126180	456	putative membrane protein	204	6	13.158	22.4	75.9	1309.77	38.523
SUB0124	NA	126158	126517	360	putative exported protein	40	6	16.667	44.7	100	325.303	48.795
SUB0125	NA	126562	127518	957	conserved hypothetical protein	132	11	11.494	4.7	87.9	403.824	33.652
SUB0126	ackA	127574	128764	1191	acetate kinase	84	13	10.915	4.4	72.4	206.49	31.957
SUB0127	NA	128882	129085	204	putative DNA-binding protein	115	6	29.412	1	60.3	1650.43	86.11
SUB0128	NA	129087	129539	453	putative membrane protein	110	6	13.245	33.3	85.7	710.927	38.778
SUB0129	NA	129548	130201	654	CAAX amino terminal protease family membrane protein	59	8	12.232	13.9	96.5	264.122	35.813
SUB0130	proC	130227	130997	771	putative pyrroline-5-carboxylate reductase	10	4	5.188	3.2	82	37.973	15.189
SUB0131	pepA	131019	132083	1065	putative glutamyl-aminopeptidase	359	18	16.901	7	99.1	986.905	49.483
SUB0132	NA	132223	132519	297	putative exported protein	74	8	26.936	0.3	82.5	729.467	78.861
SUB0133	NA	132512	132826	315	putative thioredoxin	0	0	0	NA	NA	0	0
SUB0134	NA	132845	133471	627	putative tRNA-binding protein	176	11	17.544	8.5	55.3	821.818	51.364
SUB0135	fruA	133665	137474	3810	putative fructan beta-fructosidase precursor	664	49	12.861	0.4	97.8	510.239	37.653
SUB0136	NA	137638	138036	399	putative single stranded DNA-binding protein	84	8	20.05	18.8	96.7	616.363	58.701
SUB0137	NA	138527	139486	960	putative lipoprotein	118	9	9.375	42.8	98	359.866	27.447
SUB0138	NA	139503	140465	963	putative lipoprotein	194	13	13.499	0.7	97.5	589.802	39.523
SUB0139	NA	140502	141386	885	transport system permease protein	111	8	9.04	18.8	76.5	367.206	26.465
SUB0140	NA	141395	142198	804	ABC transporter ATP-binding protein	0	0	0	NA	NA	0	0
SUB0141	NA	142403	143044	642	putative deoxyadenosine kinase protein	0	0	0	NA	NA	0	0
SUB0142	NA	143063	144040	978	putative tRNA-dihydrouridine synthase	23	4	4.09	18.7	24.7	68.852	11.974
SUB0143	NA	144027	144899	873	33 kDa chaperonin (heat shock protein 33 homolog)	25	2	2.291	88.7	93.5	83.841	6.707
SUB0144	NA	145040	146539	1500	putative Mga-like regulatory protein	198	10	6.667	19.8	99.9	386.46	19.518
SUB0145	lbp	146844	148391	1548	lactoferrin binding protein	282	20	12.92	22.9	99.2	533.345	37.826
SUB0146	gshA	148492	150753	2262	putative glutamate--cysteine ligase	164	18	7.958	8.3	100	212.267	23.298
SUB0147	NA	150950	151243	294	prophage maintenance system killer protein (fragment)	130	8	27.211	12.6	91.5	1294.57	79.666
SUB0148	NA	151234	151491	258	conserved hypothetical protein	9	1	3.876	94.2	94.2	102.13	11.348
SUB0149	NA	151522	151653	132	hypothetical protein	0	0	0	NA	NA	0	0
SUB0150	NA	151684	152934	1251	conserved hypothetical protein	96	12	9.592	1	79.1	224.67	28.084
SUB0151	NA	152943	153803	861	putative membrane protein	15	1	1.161	97.4	97.4	51.006	3.4
SUB0152	purA	154158	155450	1293	adenylosuccinate synthetase	76	5	3.867	22.4	30.8	172.086	11.321
SUB0153	NA	155574	155747	174	conserved hypothetical protein	6	1	5.747	85.1	85.1	100.956	16.826
SUB0154	NA	155829	156185	357	conserved hypothetical protein	0	0	0	NA	NA	0	0
SUB0155	NA	156412	157455	1044	basic membrane protein	35	5	4.789	16.2	37.5	98.152	14.022
SUB0156	NA	157493	158266	774	putative pyruvate formate-lyase activating enzyme	14	4	5.168	25.8	53.4	52.956	15.13
SUB0157	NA	158393	159136	744	DeoR family regulatory protein	169	10	13.441	10.9	80.1	665.035	39.351
SUB0158	NA	159152	160120	969	putative sugar-binding regulatory protein	28	3	3.096	19.7	48.2	84.599	9.064
SUB0159	NA	160755	162020	1266	conserved hypothetical protein	390	23	18.167	1.7	100	901.906	53.189
SUB0160	pflD	162243	164657	2415	putative formate acetyltransferase	156	17	7.039	3.4	93.1	189.12	20.609
SUB0161	fsaA	164672	165340	669	putative fructose-6-phosphate aldolase 1	130	5	7.474	6	58.6	568.915	21.881
SUB0162	qacH	165577	165894	318	putative quaternary ammonium compound-resistance protein	62	6	18.868	6.6	46.2	570.815	55.24
SUB0163	NA	165898	166782	885	binding-protein-dependent transport system membrane protein	52	6	6.78	5.8	100	172.025	19.849
SUB0164	NA	166792	168444	1653	putative fusion protein (pseudogene)	199	14	8.469	4.2	82.9	352.461	24.796
SUB0165	NA	168496	169005	510	conserved hypothetical protein	212	14	27.451	0.8	97.6	1217.02	80.369
SUB0166	NA	169341	169679	339	DNA-binding protein	16	5	14.749	4.7	99.1	138.182	43.182
SUB0167	NA	169816	170085	270	conserved hypothetical protein	49	4	14.815	18.5	57.8	531.328	43.374
SUB0169	NA	170159	171079	921	putative membrane protein	76	11	11.944	11.8	97.3	241.593	34.967
SUB0170	NA	171148	171945	798	RpiR family regulatory protein	24	2	2.506	45	50.3	88.052	7.338
SUB0172	NA	172080	173066	987	oxidoreductase family protein	328	13	13.171	4	91.9	972.942	38.562
SUB0173	NA	173129	174298	1170	NADH:flavin oxidoreductase / NADH oxidase family protein	205	13	11.111	1.2	97.6	512.978	32.53
SUB0174	NA	174324	175145	822	putative ribosomal RNA large subunit methyltransferase A	122	6	7.299	1.5	33	434.529	21.37
SUB0175	NA	175295	176320	1026	putative microcin immunity protein	329	26	25.341	3	95.8	938.813	74.192
SUB0176	NA	176375	177301	927	putative exported protein	134	9	9.709	7.7	96.1	423.21	28.425
SUB0177	NA	177288	177827	540	RNA polymerase sigma factor protein	10	3	5.556	5.6	42.4	54.217	16.265
SUB0178	NA	177952	178881	930	CAAX amino terminal protease family protein	90	10	10.753	36.7	99.2	283.328	31.481
SUB0179	NA	178894	179364	471	Acetyltransferase (GNAT) family protein	35	3	6.369	34.4	95.3	217.559	18.648
SUB0180	NA	179709	180509	801	putative haloacid dehalogenase-like hydrolase	184	12	14.981	17.2	98.3	672.536	43.861
SUB0181	NA	180612	181580	969	putative extracellular sugar-binding protein	144	14	14.448	5.1	99.4	435.08	42.299
SUB0182	NA	181583	182917	1335	sensor histidine kinase	291	18	13.483	8.2	91.5	638.179	39.475
SUB0183	NA	182895	183575	681	response regulator protein	124	10	14.684	43.5	78.6	533.096	42.992
SUB0184	NA	183568	184872	1305	extracellular sugar-binding protein	405	26	19.923	13	99	908.605	58.33
SUB0185	NA	185018	185455	438	sugar phosphotransferase system (PTS), fructose-specific family, IIA component	148	9	20.548	8	88.4	989.277	60.159
SUB0186	NA	185478	185972	495	sugar phosphotransferase system (PTS), sorbose subfamily, IIB component	57	4	8.081	62	97.4	337.132	23.658
SUB0187	NA	185991	186848	858	sugar phosphotransferase system (PTS), mannose/fructose family, IIC component	77	13	15.152	6.2	90.3	262.745	44.359
SUB0188	manZ	186850	187683	834	sugar phosphotransferase system (PTS), mannose/fructose/sorbose family, IID component	161	8	9.592	4.2	96	565.185	28.084
SUB0189	NA	187707	188024	318	putative membrane protein	57	4	12.579	23.9	63.5	524.781	36.827
SUB0190	NA	188111	188713	603	putative exported protein	264	15	24.876	1	98.5	1281.79	72.829
SUB0191	NA	188815	190185	1371	sensor histidine kinase	244	26	18.964	9.4	96.6	521.054	55.522
SUB0192	NA	190182	190871	690	response regulator protein	152	14	20.29	7	85.1	644.948	59.403
SUB0193	NA	190928	191098	171	hypothetical protein	0	0	0	NA	NA	0	0
SUB0194	NA	191177	193030	1854	transcriptional regulator (antiterminator)	373	29	15.642	6.9	97.8	589.019	45.795
SUB0195	NA	193205	193525	321	sugar phosphotransferase system (PTS), lactose/cellobiose-specific family, IIB component	26	3	9.346	8.7	76.9	237.137	27.362
SUB0196	NA	193537	193845	309	sugar phosphotransferase system (PTS), lactose/cellobiose-specific family, IIA component	73	6	19.417	63.1	93.9	691.663	56.849
SUB0197	NA	193864	195174	1311	sugar phosphotransferase system (PTS), IIC component	90	17	12.967	17.2	97.7	200.988	37.964
SUB0198	NA	195183	196583	1401	putative beta-glucosidase	135	11	7.852	0.4	90.5	282.115	22.987
SUB0199	NA	196704	197606	903	6-phosphogluconate dehydrogenase family protein	189	11	12.182	4.4	79.7	612.78	35.664
SUB0200	NA	197618	199045	1428	6-phospho-beta-glucosidase 1	172	18	12.605	4.7	99.9	352.639	36.904
SUB0201	NA	199056	200492	1437	putative gluconokinase	386	21	14.614	2.2	99.2	786.432	42.785
SUB0202	NA	200543	201598	1056	sensor histidine kinase	162	13	12.311	5.6	97.6	449.14	36.042
SUB0203	NA	201591	202274	684	response regulator protein	186	15	21.93	0.6	96.3	796.136	64.205
SUB0204	NA	202309	202989	681	ABC transporter ATP-binding protein	102	8	11.747	17.9	99.4	438.514	34.393
SUB0205	NA	202991	204070	1080	permease protein	108	10	9.259	0.4	73	292.773	27.109
SUB0206	NA	204173	205630	1458	putative exported protein	43	8	5.487	11.5	86.5	86.346	16.064
SUB0207	NA	205780	207279	1500	putative surface-anchored protein	334	25	16.667	4.5	86.9	651.907	48.795
SUB0208	NA	207481	207756	276	putative membrane protein	65	4	14.493	18.1	38.8	689.501	42.431
SUB0209	NA	207749	208159	411	hypothetical protein	197	6	14.599	67.9	95.1	1403.31	42.741
SUB0210	NA	208306	208869	564	conserved hypothetical protein	113	5	8.865	47.2	98.9	586.583	25.955
SUB0211	NA	209013	209132	120	putative membrane protein	16	2	16.667	36.7	71.7	390.363	48.795
SUB0212	NA	209191	209535	345	putative exported protein	28	3	8.696	5.2	31	237.613	25.458
SUB0213	NA	209554	209913	360	putative membrane protein	46	2	5.556	62.2	73.9	374.098	16.265
SUB0214	NA	210334	211602	1269	putative ATPase	103	16	12.608	3.5	90.1	237.633	36.914
SUB0215	NA	211860	212147	288	conserved hypothetical protein	81	6	20.833	15.3	88.5	823.423	60.994
SUB0216	NA	212181	212336	156	hypothetical protein	1	1	6.41	91	91	18.767	18.767
SUB0217	NA	213955	214725	771	hypothetical phage protein	166	13	16.861	3.2	98.3	630.353	49.365
SUB0218	NA	214817	214999	183	hypothetical phage protein	10	2	10.929	30.1	98.4	159.985	31.997
SUB0219	NA	215002	215154	153	hypothetical phage protein	20	1	6.536	73.9	73.9	382.709	19.135
SUB0220	NA	215499	216938	1440	putative phage replication protein	321	13	9.028	5.8	97.4	652.639	26.431
SUB0221	NA	216998	217867	870	hypothetical phage protein	0	0	0	NA	NA	0	0
SUB0222	NA	217868	218137	270	putative DNA-binding phage protein	0	0	0	NA	NA	0	0
SUB0223	NA	218149	218340	192	putative phage membrane protein	0	0	0	NA	NA	0	0
SUB0224	NA	218328	218504	177	hypothetical phage protein	0	0	0	NA	NA	0	0
SUB0225	NA	218497	218709	213	hypothetical phage protein	0	0	0	NA	NA	0	0
SUB0227	NA	219002	219295	294	hypothetical phage protein	0	0	0	NA	NA	0	0
SUB0228	NA	219342	219548	207	putative DNA-binding phage protein	12	2	9.662	48.8	69.1	169.723	28.287
SUB0229	NA	219678	220292	615	putative DNA-binding phage protein	0	0	0	NA	NA	0	0
SUB0230	NA	220344	220502	159	putative phage membrane protein	44	4	25.157	10.7	74.2	810.188	73.653
SUB0231	NA	220565	221710	1146	putative phage integrase	170	14	12.216	7.2	99	434.305	35.766
SUB0232	NA	221805	222275	471	conserved hypothetical protein	20	4	8.493	8.1	97.2	124.32	24.864
SUB0233	NA	222293	223246	954	ribosomal protein L11 methyltransferase	26	5	5.241	1.3	90.5	79.791	15.344
SUB0234	NA	223246	223989	744	conserved hypothetical protein	186	8	10.753	22.8	85.9	731.932	31.481
SUB0235	NA	224085	225089	1005	LacI family regulatory protein	151	13	12.935	5.8	72.7	439.887	37.871
SUB0236	NA	225227	227410	2184	putative glucose-specific phosphotransferase system (PTS), IIABC component	248	26	11.905	3.8	93.2	332.452	34.854
SUB0237	NA	227492	228313	822	endonuclease/exonuclease/phosphatase family protein	79	12	14.599	0.5	100	281.375	42.741
SUB0238	NA	228403	228900	498	putative membrane protein	40	8	16.064	9.6	81.3	235.159	47.032
SUB0239	NA	228936	229997	1062	M42 gutamyl aminopeptidase	17043	33	31.073	3.3	99.1	46984.2	90.975
SUB0240	NA	230044	230520	477	putative NrdI-like protein	7	4	8.386	60.4	92.9	42.965	24.551
SUB0241	NA	230655	233111	2457	putative surface-anchored 2',3'-cyclic-nucleotide 2'-phosphodiesterase	151	21	8.547	1.7	95	179.929	25.023
SUB0242	relA	233359	235578	2220	GTP pyrophosphokinase	316	23	10.36	2.5	93.4	416.739	30.332
SUB0243	NA	235590	236033	444	D-tyrosyl-tRNA(Tyr) deacylase	99	10	22.523	1.1	94.4	652.804	65.94
SUB0244	lrp	236123	236971	849	leucine-rich protein	89	8	9.423	11.5	95.2	306.911	27.588
SUB0245	msmK	237073	238206	1134	multiple sugar-binding transport ATP-binding protein	42	7	6.173	40.7	86.9	108.434	18.072
SUB0246	dexB	238299	239906	1608	glucan 1,6-alpha-glucosidase	137	15	9.328	4	92.7	249.439	27.311
SUB0247	NA	240022	240687	666	putative exported protein	158	12	18.018	5.6	97.4	694.566	52.752
SUB0248	NA	240690	241763	1074	putative lipoprotein	243	15	13.966	10.6	91.3	662.418	40.89
SUB0249	galE	242062	242112	51	UDP-glucose 4-epimerase (pseudogene)	0	0	0	NA	NA	0	0
SUB0250	NA	243153	243509	357	conserved hypothetical protein	40	4	11.204	11.2	99.2	328.037	32.804
SUB0251	NA	243585	243968	384	putative preprotein translocase subunit	41	4	10.417	1	90.4	312.596	30.497
SUB0252	uppS	244132	244881	750	undecaprenyl pyrophosphate synthetase	0	0	0	NA	NA	0	0
SUB0253	NA	244893	245687	795	putative phosphatidate cytidylyltransferase	8	1	1.258	95.2	95.2	29.461	3.683
SUB0254	eep	245722	246981	1260	putative pheromone-processing membrane metalloprotease	34	2	1.587	50.8	54.1	79.002	4.647
SUB0255	proS	247004	248860	1857	prolyl-tRNA synthetase	0	0	0	NA	NA	0	0
SUB0256	NA	248939	249496	558	conserved hypothetical protein	158	7	12.545	6.8	62.5	828.998	36.728
SUB0257	polC	249625	254022	4398	DNA polymerase III PolC-type	7	2	0.455	75.9	90.6	4.66	1.331
SUB0258	NA	254102	254527	426	MarR family regulatory protein	133	7	16.432	20.2	77	914.055	48.108
SUB0259	NA	254717	255292	576	putative NADPH-dependent FMN reductase	100	7	12.153	10.2	100	508.286	35.58
SUB0260	def	255341	255955	615	polypeptide deformylase	2	1	1.626	1.3	1.3	9.521	4.761
SUB0261	NA	256046	256639	594	PAP2 superfamily	179	9	15.152	3	42.9	882.261	44.359
SUB0262	ppk	256926	259049	2124	polyphosphate kinase	402	20	9.416	15.2	86.3	554.118	27.568
SUB0263	NA	259076	259978	903	Ppx/GppA phosphatase family protein	64	6	6.645	0.2	82.9	207.502	19.453
SUB0264	NA	260121	260789	669	Crp family regulatory protein	152	13	19.432	31.8	91.8	665.193	56.892
SUB0265	NA	260883	262079	1197	Major Facilitator Superfamily protein	132	14	11.696	38.7	97.1	322.857	34.242
SUB0266	rpsO	262192	262461	270	30S ribosomal protein S15	0	0	0	NA	NA	0	0
SUB0267	pnpA	263207	265405	2199	polyribonucleotide nucleotidyltransferase	15	2	0.91	90.9	92.8	19.971	2.663
SUB0268	NA	265417	266157	741	conserved hypothetical protein	22	2	2.699	91.2	96.9	86.923	7.902
SUB0269	cysE	266170	266754	585	serine acetyltransferase	15	1	1.709	91.5	91.5	75.07	5.005
SUB0270	cysS	266780	268120	1341	cysteinyl-tRNA synthetase	0	0	0	NA	NA	0	0
SUB0271	NA	268113	268508	396	conserved hypothetical protein	14	6	15.152	6.1	87.9	103.505	44.359
SUB0272	NA	268646	269044	399	putative membrane protein (fragment)	13	1	2.506	96.5	96.5	95.39	7.338
SUB0273	NA	269139	269894	756	SpoU rRNA methylase family protein	30	2	2.646	0.1	94.7	116.18	7.745
SUB0274	NA	269903	270418	516	conserved hypothetical protein	1	1	1.938	40.7	40.7	5.674	5.674
SUB0275	NA	270574	271434	861	DegV family protein	117	10	11.614	2.9	81.3	397.844	34.004
SUB0276	rplM	271630	272076	447	50S ribosomal protein L13	0	0	0	NA	NA	0	0
SUB0277	rpsI	272098	272490	393	30S ribosomal protein S9	0	0	0	NA	NA	0	0
SUB0278	NA	272932	273432	501	conserved hypothetical protein	113	10	19.96	0.2	85.6	660.345	58.438
SUB0279	NA	273753	275303	1551	type I restriction-modification system M protein	225	20	12.895	2.9	94.1	424.718	37.753
SUB0280	NA	275314	276480	1167	type I restriction-modification system S protein (pseudogene)	351	29	24.85	5.1	99.7	880.576	72.754
SUB0282	NA	277059	280154	3096	type I restriction-modification system R protein	1562	77	24.871	1.1	99.3	1477.1	72.815
SUB0283	NA	280220	280387	168	conserved hypothetical protein	12	2	11.905	2.4	55.4	209.123	34.854
SUB0284	NA	280554	281306	753	DeoR family regulatory protein	230	21	27.888	1.5	99.1	894.259	81.65
SUB0285	RPE	281503	282192	690	putative ribulose-phosphate 3-epimerase	1007	34	49.275	2.3	97.4	4272.78	144.265
SUB0286	NA	282185	282751	567	putative 6-phospho-3-hexuloisomerase	94	8	14.109	11.6	98.2	485.373	41.308
SUB0287	NA	282762	283940	1179	putative mannitol-1-phosphate 5-dehydrogenase	232	22	18.66	3	79.1	576.109	54.631
SUB0288	NA	283930	284361	432	sugar phosphotransferase system (PTS), IIA component	1	1	2.315	77.8	77.8	6.777	6.777
SUB0289	NA	284364	285776	1413	putative mannitol-specific phosphotransferase system (PTS), IIBC component	361	29	20.524	10.4	99.2	747.989	60.088
SUB0290	tal2	285789	286433	645	probable transaldolase 2	84	13	20.155	5	95.3	381.285	59.008
SUB0291	tkt2	286489	288474	1986	putative transketolase 2	217	26	13.092	17.9	99	319.898	38.329
SUB0292	NA	288519	288632	114	hypothetical protein	2	1	8.772	6.1	6.1	51.364	25.682
SUB0292A	NA	288725	288805	81	putative dihydrolipoamide dehydrogenase (fragment)	131	3	37.037	22.2	74.1	4734.97	108.434
SUB0293	NA	288832	288954	123	acetoin(diacetyl) reductase (pseudogene)	14	3	24.39	22	63.4	333.237	71.408
SUB0295	NA	289561	289803	243	putative membrane protein	21	3	12.346	30	49.8	253.013	36.145
SUB0296	NA	289860	290588	729	ABC transporter, ATP-binding protein	175	20	27.435	1.4	95.7	702.815	80.322
SUB0297	NA	290569	291885	1317	putative membrane protein	505	36	27.335	5.8	96.1	1122.63	80.029
SUB0298	NA	291882	292148	267	putative membrane protein	26	5	18.727	15.7	81.3	285.097	54.826
SUB0299	NA	292151	292498	348	putative membrane protein	54	4	11.494	12.1	92	454.302	33.652
SUB0300	NA	292507	292998	492	conserved hypothetical protein	180	9	18.293	19.9	87.8	1071.12	53.556
SUB0301	NA	293111	293641	531	putative membrane protein	164	13	24.482	19	94.7	904.232	71.677
SUB0302	NA	293664	294365	702	conserved hypothetical protein	329	14	19.943	3.6	88.2	1372.11	58.388
SUB0303	NA	294530	295513	984	LacI family regulatory protein	314	20	20.325	2	99	934.254	59.507
SUB0304	NA	295676	296593	918	binding-protein-dependent transport system membrane protein	262	24	26.144	1.6	92	835.582	76.542
SUB0305	NA	296601	297488	888	binding-protein-dependent transport system membrane protein	242	15	16.892	20.4	89.1	797.871	49.455
SUB0306	NA	297524	299143	1620	extracellular solute-binding protein	389	30	18.519	0.9	99	703.016	54.217
SUB0307	NA	299147	300520	1374	beta-fructofuranosidase	160	18	13.1	14.3	76.1	340.929	38.354
SUB0308	scrK2	300535	301410	876	fructokinase 2	166	19	21.689	0.8	94.6	554.797	63.501
SUB0309	NA	301593	303050	1458	6-phospho-beta-glucosidase 2	182	10	6.859	0.7	90.7	365.464	20.08
SUB0310	NA	303177	303878	702	putative peptidase	234	12	17.094	1	91.3	975.909	50.047
SUB0311	NA	303918	304748	831	putative transport protein	96	7	8.424	12.2	58.7	338.221	24.662
SUB0312	NA	304714	306417	1704	ABC transporter ATP-binding protein	113	16	9.39	4.2	89.6	194.151	27.49
SUB0313	NA	306430	306975	546	putative membrane protein	88	9	16.484	7	73.4	471.868	48.259
SUB0314	NA	306987	307832	846	conserved hypothetical protein	46	8	9.456	16.2	75.5	159.191	27.685
SUB0315	NA	308008	308826	819	haloacid dehalogenase-like hydrolase	123	10	12.21	25.5	95.7	439.695	35.748
16S ribosomal RNA_309114	16S ribosomal RNA_309114	309114	310657	1544	16S ribosomal RNA	36	3	1.943	10	98.6	68.263	5.689
23S ribosomal RNA_310996	23S ribosomal RNA_310996	310996	313894	2899	23S ribosomal RNA	2	1	0.345	79.5	79.5	2.02	1.01
5S ribosomal RNA_314097	5S ribosomal RNA_314097	314097	314239	143	5S ribosomal RNA	7	4	27.972	8.4	49	143.315	81.894
SUB0316	NA	314502	315851	1350	putative aspartokinase	8	3	2.222	1.2	58.7	17.349	6.506
SUB0317	truA	316002	316754	753	tRNA pseudouridine synthase A	101	10	13.28	17.4	82.5	392.696	38.881
SUB0318	thiD	316741	317508	768	putative phosphomethylpyrimidine kinase	18	1	1.302	97.4	97.4	68.619	3.812
SUB0319	NA	317495	317962	468	putative membrane protein	53	6	12.821	7.7	95.7	331.559	37.535
SUB0320	NA	317981	318547	567	conserved hypothetical protein	93	8	14.109	0.7	95.9	480.209	41.308
SUB0321	NA	318623	319465	843	mechanosensitive ion channel protein	322	16	18.98	8.4	96	1118.3	55.568
SUB0323	tig	319734	321017	1284	trigger factor (prolyl isomerase)	28	2	1.558	86.4	89.6	63.844	4.56
SUB0324	NA	321091	321792	702	haloacid dehalogenase-like hydrolase	202	9	12.821	39.6	98.3	842.451	37.535
SUB0325	rpoE	321842	322408	567	putative DNA-directed RNA polymerase, delta subunit	28	5	8.818	42.7	70.2	144.579	25.818
SUB0326	pyrG	322678	324282	1605	putative CTP synthase	453	31	19.315	0.2	98.4	826.33	56.548
SUB0327	NA	324340	324975	636	sensor histidine kinase (fragment)	31	2	3.145	19	25.6	142.704	9.207
SUB0327A	NA	325081	325182	102	antiholin-like protein (fragment)	20	2	19.608	14.7	68.6	574.064	57.406
SUB0329	NA	325249	326172	924	putative exported protein	51	11	11.905	56.9	98.6	161.595	34.854
SUB0330	fba	326493	327374	882	fructose-bisphosphate aldolase	0	0	0	NA	NA	0	0
SUB0331	rpmB	327598	327786	189	50S ribosomal protein L28	0	0	0	NA	NA	0	0
SUB0332	NA	327925	328290	366	conserved hypothetical protein	0	0	0	NA	NA	0	0
SUB0333	NA	328290	329957	1668	conserved hypothetical protein	38	1	0.6	97.7	97.7	66.699	1.755
SUB0334	NA	330126	331016	891	putative membrane protein	109	13	14.59	8.1	98.3	358.162	42.717
SUB0335	NA	331083	331199	117	conserved hypothetical protein	12	2	17.094	24.8	60.7	300.28	50.047
SUB0336	glnQ2	331361	332101	741	putative glutamine ABC transporter, ATP-binding protein 2	1685	11	14.845	5.4	84.5	6657.52	43.462
SUB0337	NA	332115	333665	1551	glutamine ABC transporter, glutamine-binding protein/permease protein	594	27	17.408	4.3	99.7	1121.26	50.966
SUB0338	NA	333867	335768	1902	putative membrane protein	371	27	14.196	2	90.2	571.076	41.561
SUB0339	bacA	335838	336677	840	undecaprenol kinase (bacitracin resistance protein)	72	6	7.143	91	98.9	250.948	20.912
SUB0340	mecA	336792	337550	759	adapter protein MecA	0	0	0	NA	NA	0	0
SUB0341	rgpG	337557	338714	1158	putative glycosyl transferase	0	0	0	NA	NA	0	0
SUB0342	NA	338997	339353	357	putative exported protein	182	9	25.21	31.7	97.2	1492.57	73.808
SUB0343	sufC	339551	340321	771	putative ABC transporter, ATP-binding protein	106	8	10.376	10.9	90.4	402.515	30.378
SUB0344	sufD	340427	341698	1272	conserved hypothetical protein	102	10	7.862	3.8	99.3	234.77	23.017
SUB0345	csdB	341709	342935	1227	putative cysteine desulfurase	97	9	7.335	1.9	97.2	231.45	21.475
SUB0346	iscU	342922	343371	450	NifU-like protein	9	4	8.889	4	100	58.555	26.024
SUB0347	sufB	343392	344810	1419	conserved hypothetical protein	249	16	11.276	1.8	98.4	513.745	33.012
SUB0348	NA	345124	345405	282	putative surface-anchored protein (pseudogene)	61	6	21.277	6	100	633.302	62.292
SUB0349	NA	345516	346697	1182	putative D-alanyl-D-alanine carboxypeptidase	475	22	18.613	2.2	94.5	1176.54	54.492
SUB0350	NA	346790	347992	1203	putative D-alanyl-D-alanine carboxypeptidase	1011	25	20.781	4.2	97.3	2460.46	60.842
SUB0351	NA	348061	349311	1251	putative D-alanyl-D-alanine carboxypeptidase	153	18	14.388	0.2	95.4	358.067	42.126
16S ribosomal RNA_349694	16S ribosomal RNA_349694	349694	351237	1544	16S ribosomal RNA	25	4	2.591	7.3	73.6	47.405	7.585
23S ribosomal RNA_351576	23S ribosomal RNA_351576	351576	354474	2899	23S ribosomal RNA	4	3	1.035	79.5	96.7	4.04	3.03
5S ribosomal RNA_354677	5S ribosomal RNA_354677	354677	354799	123	5S ribosomal RNA	9	4	32.52	9.8	91.1	214.224	95.211
SUB0352	comX	355107	355595	489	putative competence-specific global transcription modulator	679	19	38.855	3.9	98	4065.29	113.756
SUB0353	NA	355829	356356	528	conserved hypothetical protein	0	0	0	NA	NA	0	0
SUB0354	NA	356356	357474	1119	GTP-binding protein	13	2	1.787	91.8	97.1	34.013	5.233
SUB0355	NA	357529	357837	309	conserved hypothetical protein	0	0	0	NA	NA	0	0
SUB0356	NA	357901	358533	633	putative nicotinate-nucleotide adenylyltransferase	0	0	0	NA	NA	0	0
SUB0357	NA	358530	359123	594	conserved hypothetical protein	149	11	18.519	0.7	90.9	734.396	54.217
SUB0358	NA	359133	359486	354	conserved hypothetical protein	87	11	31.073	6.5	74.3	719.526	90.975
SUB0359	NA	359537	360277	741	conserved hypothetical protein	26	7	9.447	19.8	98	102.727	27.657
SUB0360	NA	360298	361398	1101	conserved hypothetical protein	852	28	25.431	6.6	99	2265.6	74.456
SUB0361	NA	361487	361531	45	putative regulatory protein	0	0	0	NA	NA	0	0
SUB0362	NA	362251	362613	363	conserved hypothetical protein	3	2	5.51	17.9	25.6	24.196	16.131
SUB0363	NA	362674	363510	837	conserved hypothetical protein	145	15	17.921	6.2	95.3	507.193	52.468
SUB0364	NA	363645	364361	717	conserved hypothetical protein	39	7	9.763	13.9	98.6	159.249	28.583
SUB0365	NA	364497	365321	825	extracellular solute-binding protein	309	24	29.091	21.5	90.3	1096.57	85.17
SUB0366	NA	365488	366333	846	putative lipoprotein	761	34	40.189	1.9	97.8	2633.57	117.663
SUB0367	NA	366438	367811	1374	putative peptidase	174	16	11.645	11.1	98.2	370.76	34.093
SUB0368	NA	367804	368868	1065	putative D-methionine transport ATP-binding protein	412	16	15.023	0.4	98.2	1132.6	43.985
SUB0369	NA	368869	369561	693	putative D-methionine transport system permease protein	99	15	21.645	2.9	97.7	418.247	63.371
SUB0370	NA	369583	370953	1371	putative branched-chain amino acid transport system carrier protein	275	28	20.423	5.6	99.7	587.254	59.793
SUB0371	NA	371162	371833	672	TrkA family transport protein	104	14	20.833	6.2	96.4	453.1	60.994
SUB0372	NA	371844	373220	1377	cation transport protein	161	20	14.524	0.7	85.5	342.312	42.523
SUB0373	gidB	373307	374020	714	methyltransferase GidB	96	13	18.207	0.4	84	393.644	53.306
SUB0375	NA	374167	374724	558	LemA family protein	25	5	8.961	19.5	96.6	131.171	26.234
SUB0376	htpX	374759	375652	894	probable protease HtpX homolog	40	7	7.83	3.5	61	130.994	22.924
SUB0377	NA	375865	376398	534	conserved hypothetical protein	4	3	5.618	6.2	99.3	21.931	16.448
SUB0378	NA	376508	376624	117	hypothetical protein	15	4	34.188	32.5	80.3	375.35	100.093
SUB0379	csrR	376621	377307	687	response regulator protein	28	5	7.278	1.3	35.7	119.325	21.308
SUB0380	csrS	377311	378813	1503	sensor histidine kinase	384	21	13.972	17	97.5	748.002	40.906
SUB0381	NA	378976	379470	495	ATP-binding protein	0	0	0	NA	NA	0	0
SUB0382	NA	379454	380650	1197	replication initiation and membrane attachment protein	0	0	0	NA	NA	0	0
SUB0383	dnaI	380651	381553	903	putative primosomal protein	0	0	0	NA	NA	0	0
SUB0384	engA	381602	382912	1311	GTP-binding protein EngA	0	0	0	NA	NA	0	0
SUB0385	NA	383062	386151	3090	putative helicase	743	63	20.388	0.4	100	703.981	59.692
SUB0386	NA	386216	387019	804	putative membrane protein	435	29	36.07	5	98.4	1584.03	105.602
SUB0387	NA	387031	387741	711	putative membrane protein	200	19	26.723	3	95.6	823.552	78.237
SUB0388	NA	387944	388546	603	conserved hypothetical protein	1	1	1.658	75.6	75.6	4.855	4.855
SUB0389	murC	388583	389917	1335	UDP-N-acetylmuramate--alanine ligase	23	2	1.498	96.2	99.3	50.44	4.386
SUB0390	NA	389962	390465	504	acetyltransferase (GNAT) family protein	363	10	19.841	3	76.2	2108.66	58.09
SUB0391	NA	390565	392334	1770	putative aminodeoxychorismate lyase	896	32	18.079	1.9	99.4	1482.06	52.931
SUB0392	greA	392403	392885	483	transcription elongation factor	7	3	6.211	1.2	46.4	42.431	18.185
SUB0393	NA	392969	393892	924	membrane protein OxaA 2 precursor	41	2	2.165	93.1	97.6	129.91	6.337
SUB0394	NA	393976	394254	279	putative acylphosphatase	232	7	25.09	39.4	97.1	2434.53	73.455
SUB0395	NA	394352	395089	738	SpoU rRNA Methylase family protein	80	10	13.55	50.3	99.5	317.369	39.671
SUB0396	NA	395126	395626	501	conserved hypothetical protein	117	11	21.956	19	76.6	683.72	64.281
SUB0397	NA	395642	396331	690	putative membrane protein	198	22	31.884	2	90.6	840.13	93.348
SUB0398	NA	396441	397679	1239	pyridoxal-dependent decarboxylase	474	21	16.949	2.3	96.5	1120.05	49.622
SUB0399	NA	397778	398017	240	putative exported protein	0	0	0	NA	NA	0	0
SUB0400	glr	398174	398968	795	glutamate racemase	0	0	0	NA	NA	0	0
SUB0401	NA	398965	399966	1002	HAM1 protein homolog	20	4	3.992	19.6	81	58.438	11.688
SUB0402	NA	399945	400469	525	putative phosphoesterase	149	13	24.762	3	89.5	830.917	72.496
SUB0403	NA	400466	400933	468	conserved hypothetical protein	127	5	10.684	7.3	95.9	794.49	31.279
SUB0404	xerD	400926	401669	744	tyrosine recombinase XerD	198	13	17.473	4.2	94.9	779.153	51.157
SUB0405	scpA	401669	402376	708	segregation and condensation protein A	65	6	8.475	23.9	72.7	268.788	24.811
SUB0406	scpB	402373	402927	555	segregation and condensation protein B	5	2	3.604	8.5	16	26.376	10.55
SUB0407	rluB	402960	403682	723	ribosomal large subunit pseudouridine synthase B	108	6	8.299	18	94.6	437.337	24.296
SUB0408	NA	403682	403930	249	conserved hypothetical protein	40	2	8.032	1.6	19.3	470.317	23.516
SUB0409	NA	404123	404668	546	SpoU rRNA methylase family protein	289	17	31.136	15.2	100	1549.66	91.156
SUB0410	NA	405045	405608	564	putative membrane protein	109	11	19.504	19.3	86.3	565.819	57.101
SUB0411	NA	405612	406262	651	PAP2 superfamily protein	98	9	13.825	9.1	89.4	440.733	40.475
SUB0412	NA	406321	407241	921	radical SAM superfamily protein	197	15	16.287	4.9	81	626.235	47.683
SUB0413	NA	407277	408113	837	ABC transporter, ATP-binding protein	265	21	25.09	2.4	77.2	926.938	73.455
SUB0414	NA	408110	408892	783	putative membrane protein	264	14	17.88	1.9	96.3	987.126	52.348
SUB0415	NA	408902	409447	546	putative rRNA methylase	135	10	18.315	0.7	88.8	723.888	53.621
SUB0416	NA	409566	410900	1335	putative transport protein	123	12	8.989	2	94.5	269.746	26.317
SUB0417	pflC	410977	411768	792	pyruvate formate-lyase activating enzyme	73	8	10.101	55.2	91.8	269.854	29.573
SUB0418	ppaC	411883	412818	936	manganese-dependent inorganic pyrophosphatase	13	3	3.205	74.9	97	40.663	9.384
SUB0419	NA	412820	413284	465	conserved hypothetical protein	249	19	40.86	0.9	89	1567.75	119.628
SUB0420	NA	413349	414002	654	conserved hypothetical protein	332	28	42.813	0.6	92.5	1486.25	125.346
SUB0421	fhuG	414019	415026	1008	ferrichrome transport permease	238	13	12.897	17.8	62.6	691.269	37.758
SUB0422	fhuB	415023	416042	1020	ferrichrome transport permease	66	13	12.745	24.2	84.7	189.441	37.314
SUB0423	fhuD	416053	416988	936	putative ferrichrome-binding protein precursor	239	15	16.026	40.9	95.6	747.571	46.919
SUB0424	fhuC	417013	417795	783	ferrichrome transport ATP-binding protein	109	10	12.771	1.5	66.9	407.563	37.391
SUB0425	murE	418000	419448	1449	UDP-N-acetylmuramoylalanyl-D-glutamate--2,6-dia minopimelate ligase	1	1	0.69	72.7	72.7	2.021	2.021
SUB0426	NA	419536	421173	1638	putative polysaccharide biosynthesis protein	27	3	1.832	95.5	100	48.259	5.362
SUB0427	NA	421271	422434	1164	putative aminotransferase	152	10	8.591	14.3	84.2	382.315	25.152
SUB0428	upp	422526	423155	630	uracil phosphoribosyltransferase	169	5	7.937	21.3	96.3	785.374	23.236
SUB0429	clpP	423579	424169	591	putative ATP-dependent Clp protease proteolytic subunit	0	0	0	NA	NA	0	0
SUB0430	NA	424412	424858	447	conserved hypothetical protein	180	12	26.846	5.1	86.8	1178.95	78.597
SUB0431	NA	424858	425115	258	conserved hypothetical protein	154	8	31.008	23.6	82.2	1747.56	90.782
SUB0432	NA	425255	426427	1173	branched-chain amino acid ABC transporter, amino acid-binding protein	782	21	17.903	13.1	94.7	1951.82	52.415
SUB0433	NA	426468	427337	870	branched-chain amino acid transport system permease protein	97	9	10.345	31.6	90.6	326.425	30.287
SUB0434	NA	427340	428293	954	branched-chain amino acid transport system permease protein	183	12	12.579	13.8	84.3	561.608	36.827
SUB0435	NA	428293	429057	765	branched-chain amino acid transport ATP-binding protein	239	17	22.222	3.4	98.3	914.675	65.061
SUB0436	NA	429057	429767	711	branched-chain amino acid transport ATP-binding protein	181	9	12.658	37.8	97.3	745.314	37.06
SUB0437	NA	429837	430499	663	conserved hypothetical protein	69	7	10.558	5	98.5	304.695	30.911
SUB0438	tmk	430583	431218	636	thymidylate kinase	0	0	0	NA	NA	0	0
SUB0439	holB	431234	432109	876	putative DNA polymerase III, delta' subunit	2	1	1.142	67.5	67.5	6.684	3.342
SUB0440	NA	432106	432906	801	conserved hypothetical protein	116	8	9.988	9.9	92.4	423.99	29.241
SUB0441	NA	432896	433249	354	initiation-control protein YabA	8	2	5.65	52.5	84.5	66.163	16.541
SUB0442	NA	433227	434090	864	tetrapyrrole (corrin/porphyrin) methylase family protein	362	27	31.25	1.2	99.9	1226.66	91.491
SUB0443	NA	434216	434611	396	putative membrane protein	124	12	30.303	1.3	96	916.763	88.719
SUB0444	NA	434645	435277	633	CutC family protein	208	15	23.697	6.3	90.5	962.033	69.377
SUB0445	serC	435401	436495	1095	putative phosphoserine aminotransferase	384	33	30.137	3.7	98.9	1026.71	88.233
SUB0446	NA	436511	437059	549	acetyltransferase (GNAT) family protein	556	21	38.251	2.7	98.5	2965.06	111.99
SUB0447	NA	437117	438292	1176	putative D-isomer specific 2-hydroxyacid dehydrogenase	119	14	11.905	1.1	91.9	296.258	34.854
SUB0448	ogt	438341	438817	477	putative methylated-DNA--protein-cysteine methyltransferase	123	11	23.061	3.6	77.6	754.948	67.516
SUB0449	NA	438820	439173	354	ArsC family protein	25	5	14.124	26	96	206.76	41.352
SUB0450	NA	439206	440108	903	cation efflux family protein	294	27	29.9	1.9	87	953.213	87.54
SUB0451	NA	440506	440922	417	glyoxalase/bleomycin resistance protein/dioxygenase superfamily protein	37	9	21.583	2.6	80.8	259.774	63.188
SUB0452	NA	440944	441318	375	glyoxalase/bleomycin resistance protein/dioxygenase superfamily protein	27	6	16	2.7	92.8	210.796	46.844
SUB0453	NA	441458	442120	663	conserved hypothetical protein	68	7	10.558	14.5	78.6	300.28	30.911
SUB0454	exoA	442122	442949	828	exodeoxyribonuclease	141	9	10.87	2.1	80.7	498.562	31.823
SUB0455	NA	443126	443407	282	ArsR family regulatory protein	123	8	28.369	2.1	90.1	1276.99	83.056
SUB0456	NA	443394	444023	630	putative membrane protein	100	13	20.635	0.3	66.2	464.718	60.413
SUB0457	NA	444121	445788	1668	putative membrane protein	162	21	12.59	1.2	99.2	284.348	36.86
SUB0458	NA	446038	446757	720	putative membrane protein	133	13	18.056	1.7	96	540.816	52.862
SUB0459	metG	446856	448862	2007	methionyl-tRNA synthetase	80	4	1.993	87.4	97.7	116.701	5.835
SUB0460	NA	448960	449286	327	putative membrane protein	59	4	12.232	29.1	68.2	528.244	35.813
SUB0461	NA	449259	449678	420	putative membrane protein (fragment)	82	10	23.81	39.5	96.2	571.604	69.708
SUB0462	brnQ	449931	451274	1344	putative branched-chain amino acid transport system carrier protein	368	27	20.089	12.9	99.6	801.639	58.816
SUB0463	NA	451382	451714	333	putative exported protein	81	3	9.009	39.6	100	712.15	26.376
SUB0464	NA	451911	452147	237	conserved hypothetical protein	38	4	16.878	39.2	92.4	469.424	49.413
SUB0465	NA	452140	452838	699	putative short chain dehydrogenase	108	9	12.876	18.6	92	452.353	37.696
SUB0466	NA	452935	453897	963	conserved hypothetical protein	237	17	17.653	2.6	95.2	720.531	51.684
SUB0468	gcaD	454028	455404	1377	bifunctional GlmU protein [includes: UDP-N-acetylglucosamine pyrophosphorylase glucosamine-1-phosphate N-acetyltransferase]	0	0	0	NA	NA	0	0
SUB0469	NA	455425	455982	558	putative ADP-ribose pyrophosphatase	23	3	5.376	84.4	97.1	120.677	15.74
SUB0470	NA	455979	456239	261	putative membrane protein	0	0	0	NA	NA	0	0
SUB0471	mtnN	456255	456947	693	5'-methylthioadenosine/S-adenosylhomocysteine nucleosidase	14	4	5.772	21.8	95.7	59.146	16.899
SUB0472	scaR	456981	457628	648	metal-dependent transcriptional regulator	154	10	15.432	2.3	94.4	695.787	45.181
SUB0473	mtuA	457774	458706	933	extracellular manganese-binding protein	13	6	6.431	29.5	98.9	40.794	18.828
SUB0474	mtsB	458766	459488	723	metal cation ABC transporter ATP-binding protein	5	2	2.766	74.1	95.7	20.247	8.099
SUB0475	mtsC	459492	460331	840	metal cation ABC transporter membrane protein	72	11	13.095	10.4	71.5	250.948	38.339
SUB0476	NA	460425	460553	129	conserved hypothetical protein (pseudogene)	1	1	7.752	29.5	29.5	22.696	22.696
SUB0477	NA	460838	461650	813	putative cyclophilin type peptidyl-prolyl cis-trans isomerase	118	17	20.91	5.5	97	424.934	61.219
SUB0478	NA	461855	462691	837	putative membrane protein	147	13	15.532	1.3	82.8	514.188	45.472
SUB0479	NA	462818	465226	2409	DNA translocase FtsK	0	0	0	NA	NA	0	0
[truncated: 1,373 more rows]

## Sheet: gDNA
Locus	Gene	Start	Stop	CDS_length	Product	Total_number_of_insertions	Number_of_unique_insertion_positions(>=1 x coverage)	Unique_insertions_per1KbCDS(>=1 x coverage)	First_unique_insertion_centile_position(>=1 x coverage)	Last_unique_insertion_centile_position(>=1 x coverage)	Normalised_Reads_Mapped (NRM_score)	Normalised_Insertions_Mapped (NIM_score)
[truncated: 1,860 more rows]

[truncated: 1 more sheets: Final_protocol]
